# Supplementary material for: 5-[(4-Benzyl-1H-1,2,3-triazol-1-yl)meth­yl]-5H-dibenzo[b,f]azepine
Source: Acta Crystallogr Sect E Struct Rep Online. 2013 Jul 10;69(Pt 8):o1233. doi: 10.1107/S1600536813018412 (PMC3793737; doi:10.1107/S1600536813018412)
Supplement: Supplementary file 1 [file e-69-o1233-sup1.cif]

##############################################################################
#                                                                            #
# This CIF contains the data in a paper accepted for publication in          #
# Acta Crystallographica Section E. It conforms to the requirements of       #
# Notes for Authors for Acta Crystallographica Section E, and has been       #
# peer reviewed under the auspices of the IUCr Commission on Journals.       #
#                                                                            #
# Full details of the Crystallographic Information File format               #
# are given in the paper "The Crystallographic Information File (CIF):       #
# a New Standard Archive File for Crystallography" by S. R. Hall, F. H.      #
# Allen and I. D. Brown [Acta Cryst. (1991), A47, 655-685].                  #
#                                                                            #
# The current version of the core CIF dictionary is obtainable from          #
# ftp://ftp.iucr.org/pub/cif_core.dic.                                       #
#                                                                            #
# Software is freely available for graphical display of the structure(s)     #
# in this CIF. For information consult the CIF software page                 #
# http://www.iucr.org/resources/cif/software.                                #
#                                                                            #
# This file may be used for bona fide research purposes within the           #
# scientific community so long as proper attribution is given to the journal # 
# article from which it was obtained.                                        #
#                                                                            #
##############################################################################
data_global
_audit_creation_method     'PLATON <TABLE ACC> option'
_journal_date_recd_electronic     2013-06-24
_journal_date_accepted     2013-07-03
_journal_name_full     'Acta Crystallographica, Section E'
_journal_year     2013
_journal_volume     69
_journal_issue      8
_journal_page_first     o1233
_journal_page_last     o1233
_journal_paper_category     QO
_journal_paper_doi     10.1107/S1600536813018412
_journal_coeditor_code     HB7099
_publ_contact_author_name
;
Lokanath, N. K.
;
_publ_contact_author_address
;
Department of Studies in Physics
Manasagangotri
University of Mysore
Mysore 570 006
INDIA
;
_publ_contact_author_email     'lokanath@physics.uni-mysore.ac.in'
_publ_contact_author_fax     '+91-821-2419333'
_publ_contact_author_phone     '+91-821-2419610'
_publ_section_title
;\
5-[(4-Benzyl-1<i>H</i>-1,2,3-triazol-1-yl)methyl]-5<i>H</i>-dibenzo[<i>b</i>,\
<i>f</i>]azepine
;
loop_
    _publ_author_name
    _publ_author_address
    'Manjunath, B. C.'
;
Department of Studies in Physics
Manasagangotri,
University of Mysore,
Mysore 570 006, India
;
    'Vinay Kumar, K. S.'
;
Department of Studies in Chemistry
Manasagangotri,
University of Mysore,
Mysore 570 006, India
;
    'Madan Kumar, S.'
;
Department of Studies in Physics
Manasagangotri,
University of Mysore,
Mysore 570 006, India
;
    'Sadashiva, M. P.'
;
Department of Studies in Chemistry
Manasagangotri,
University of Mysore,
Mysore 570 006, India
;
    'Lokanath, N. K.'
;
Department of Studies in Physics
Manasagangotri,
University of Mysore,
Mysore 570 006, India
;
data_I
_chemical_name_systematic
;\
5-[(4-Benzyl-1<i>H</i>-1,2,3-triazol-1-yl)methyl]-5<i>H</i>-\
dibenzo[<i>b</i>,<i>f</i>]azepine
;
_chemical_formula_moiety     'C24 H20 N4'
_chemical_formula_sum     'C24 H20 N4'
_chemical_formula_iupac     'C24 H20 N4'
_chemical_formula_weight     364.44
_symmetry_cell_setting     monoclinic
_symmetry_space_group_name_H-M     'P 21/c'
_symmetry_space_group_name_Hall     '-P 2ybc'
loop_
    _symmetry_equiv_pos_site_id
    _symmetry_equiv_pos_as_xyz
    1 x,y,z
    2 -x,1/2+y,1/2-z
    3 -x,-y,-z
    4 x,1/2-y,1/2+z
_cell_length_a     9.4394(10)
_cell_length_b     22.206(3)
_cell_length_c     9.4330(9)
_cell_angle_alpha     90
_cell_angle_beta     107.172(3)
_cell_angle_gamma     90
_cell_volume     1889.1(4)
_cell_formula_units_Z     4
_cell_measurement_reflns_used     3711
_cell_measurement_theta_min     1.8
_cell_measurement_theta_max     26.0
_cell_measurement_temperature     300
_cell_special_details
;
;
_exptl_crystal_description     'block'
_exptl_crystal_colour     'red'
_exptl_crystal_size_max     0.260
_exptl_crystal_size_mid     0.230
_exptl_crystal_size_min     0.200
_exptl_crystal_size_rad     ?
_exptl_crystal_density_diffrn     1.281
_exptl_crystal_density_meas     ?
_exptl_crystal_density_method     'Not Measured'
_exptl_crystal_F_000     768
_exptl_absorpt_coefficient_mu     0.078
_exptl_absorpt_correction_type     none
_exptl_absorpt_process_details     ?
_exptl_absorpt_correction_T_min     ?
_exptl_absorpt_correction_T_max     ?
_exptl_special_details
;
;
_diffrn_ambient_temperature     300(2)
_diffrn_radiation_type     'MoK\a'
_diffrn_radiation_wavelength     0.71073
_diffrn_radiation_source     'graphite'
_diffrn_measurement_device_type     'Bruker APEXII CCD'
_diffrn_measurement_method     '\f and \w scans'
_diffrn_detector_area_resol_mean     ?
_diffrn_reflns_number     22703
_diffrn_reflns_av_R_equivalents     0.0449
_diffrn_reflns_av_sigmaI/netI     0.0266
_diffrn_reflns_theta_min     1.83
_diffrn_reflns_theta_max     26.00
_diffrn_reflns_theta_full     26.00
_diffrn_measured_fraction_theta_max     0.999
_diffrn_measured_fraction_theta_full     0.999
_diffrn_reflns_limit_h_min     -11
_diffrn_reflns_limit_h_max     11
_diffrn_reflns_limit_k_min     -27
_diffrn_reflns_limit_k_max     26
_diffrn_reflns_limit_l_min     -11
_diffrn_reflns_limit_l_max     11
_diffrn_reflns_reduction_process
;
;
_diffrn_standards_number     0
_diffrn_standards_interval_count     .
_diffrn_standards_interval_time     .
_diffrn_standards_decay_%     ?
_refine_special_details
;
Refinement on <i>F</i>^2^ for ALL reflections except those flagged by the user
for potential systematic errors. Weighted <i>R</i>-factors <i>wR</i> and all
goodnesses of fit <i>S</i> are based on <i>F</i>^2^, conventional
<i>R</i>-factors <i>R</i> are based on <i>F</i>, with <i>F</i> set to zero for
negative <i>F</i>^2^. The observed criterion of <i>F</i>^2^ > \s(<i>F</i>^2^)
is used only for calculating -<i>R</i>-factor-obs <i>etc</i>. and is not
relevant to the choice of reflections for refinement. <i>R</i>-factors based
on <i>F</i>^2^ are statistically about twice as large as those based on
<i>F</i>, and <i>R</i>-factors based on ALL data will be even larger.
;
_reflns_number_total     3711
_reflns_number_gt     2982
_reflns_threshold_expression     I>2\s(I)
_refine_ls_structure_factor_coef     Fsqd
_refine_ls_matrix_type     full
_refine_ls_R_factor_all     0.0579
_refine_ls_R_factor_gt     0.0451
_refine_ls_wR_factor_gt     0.1167
_refine_ls_wR_factor_ref     0.1235
_refine_ls_goodness_of_fit_ref     1.005
_refine_ls_restrained_S_all     1.005
_refine_ls_number_reflns     3711
_refine_ls_number_parameters     253
_refine_ls_number_restraints     0
_refine_ls_number_constraints     ?
_refine_ls_hydrogen_treatment     constr
_refine_ls_weighting_scheme     calc
_refine_ls_weighting_details
         'calc w=1/[\s^2^(Fo^2^)+(0.0634P)^2^+0.4450P] where P=(Fo^2^+2Fc^2^)/3'
_atom_sites_solution_hydrogens     geom
_atom_sites_solution_primary     direct
_atom_sites_solution_secondary     difmap
_refine_ls_shift/su_max     0.000
_refine_ls_shift/su_mean     0.000
_refine_diff_density_max     0.162
_refine_diff_density_min     -0.229
_refine_ls_extinction_method     'none'
loop_
    _atom_type_symbol
    _atom_type_description
    _atom_type_scat_dispersion_real
    _atom_type_scat_dispersion_imag
    _atom_type_scat_source
    N N 0.0061 0.0033 'International Tables Vol C Tables 4.2.6.8 and 6.1.1.4'
    H H 0.0000 0.0000 'International Tables Vol C Tables 4.2.6.8 and 6.1.1.4'
    C C 0.0033 0.0016 'International Tables Vol C Tables 4.2.6.8 and 6.1.1.4'
_computing_data_collection     'APEX2 (Bruker, 2005)'
_computing_cell_refinement     'SAINT (Bruker, 2005)'
_computing_data_reduction     'SAINT (Bruker, 2005)'
_computing_structure_solution     'SHELXS97 (Sheldrick, 2008)'
_computing_structure_refinement     'SHELXL97 (Sheldrick, 2008)'
_computing_molecular_graphics     'Mercury (Macrae <i>et al.</i>, 2006)'
_computing_publication_material     'Mercury (Macrae <i>et al.</i>, 2006)'
loop_
    _atom_site_type_symbol
    _atom_site_label
    _atom_site_fract_x
    _atom_site_fract_y
    _atom_site_fract_z
    _atom_site_U_iso_or_equiv
    _atom_site_thermal_displace_type
    _atom_site_calc_flag
    _atom_site_refinement_flags
    _atom_site_occupancy
    N N1 0.48315(15) 0.41800(6) 0.71285(15) 0.0485(4) Uani . . 1.000
    N N2 0.59240(19) 0.44728(7) 0.81571(19) 0.0671(6) Uani . . 1.000
    N N3 0.68625(18) 0.40672(9) 0.89031(18) 0.0687(6) Uani . . 1.000
    N N4 0.35717(13) 0.32303(5) 0.47460(12) 0.0358(3) Uani . . 1.000
    C C1 0.0910(2) 0.43114(8) 0.5802(2) 0.0602(6) Uani . . 1.000
    C C2 0.22436(19) 0.45366(6) 0.66850(18) 0.0475(5) Uani . . 1.000
    C C3 0.2290(2) 0.48013(7) 0.8030(2) 0.0536(6) Uani . . 1.000
    C C4 0.1028(2) 0.48466(8) 0.8465(2) 0.0605(6) Uani . . 1.000
    C C5 -0.0294(2) 0.46273(8) 0.7577(3) 0.0667(7) Uani . . 1.000
    C C6 -0.0358(2) 0.43573(8) 0.6250(3) 0.0690(7) Uani . . 1.000
    C C7 0.3606(2) 0.45281(7) 0.6163(2) 0.0562(6) Uani . . 1.000
    C C8 0.63739(19) 0.35255(9) 0.83410(18) 0.0551(5) Uani . . 1.000
    C C9 0.50799(17) 0.35803(7) 0.72201(15) 0.0410(4) Uani . . 1.000
    C C10 0.40884(17) 0.31033(7) 0.63385(15) 0.0408(4) Uani . . 1.000
    C C11 0.46560(15) 0.33324(6) 0.39878(15) 0.0357(4) Uani . . 1.000
    C C12 0.42678(17) 0.37101(6) 0.27384(16) 0.0404(4) Uani . . 1.000
    C C13 0.5336(2) 0.38298(7) 0.20193(19) 0.0527(6) Uani . . 1.000
    C C14 0.6730(2) 0.35838(9) 0.2500(2) 0.0600(6) Uani . . 1.000
    C C15 0.71005(19) 0.32105(8) 0.3721(2) 0.0553(6) Uani . . 1.000
    C C16 0.60713(17) 0.30859(7) 0.44645(17) 0.0445(5) Uani . . 1.000
    C C17 0.27898(19) 0.39760(7) 0.21582(17) 0.0478(5) Uani . . 1.000
    C C18 0.15052(19) 0.37247(7) 0.21404(18) 0.0484(5) Uani . . 1.000
    C C19 0.13042(16) 0.31254(7) 0.26945(16) 0.0402(4) Uani . . 1.000
    C C20 0.23460(15) 0.28684(6) 0.39198(14) 0.0353(4) Uani . . 1.000
    C C21 0.00604(17) 0.27797(8) 0.19635(18) 0.0523(5) Uani . . 1.000
    C C22 -0.01154(19) 0.21998(9) 0.2393(2) 0.0582(6) Uani . . 1.000
    C C23 0.0936(2) 0.19481(8) 0.35653(19) 0.0544(6) Uani . . 1.000
    C C24 0.21656(18) 0.22797(7) 0.43327(17) 0.0447(5) Uani . . 1.000
    H H1 0.08630 0.41280 0.49030 0.0720 Uiso calc R 1.000
    H H3 0.31830 0.49490 0.86420 0.0640 Uiso calc R 1.000
    H H4 0.10710 0.50270 0.93670 0.0730 Uiso calc R 1.000
    H H5 -0.11480 0.46610 0.78720 0.0800 Uiso calc R 1.000
    H H6 -0.12530 0.42050 0.56520 0.0830 Uiso calc R 1.000
    H H7A 0.33470 0.43590 0.51710 0.0670 Uiso calc R 1.000
    H H7B 0.39350 0.49390 0.61070 0.0670 Uiso calc R 1.000
    H H8 0.68500 0.31630 0.86690 0.0660 Uiso calc R 1.000
    H H10A 0.46180 0.27230 0.64940 0.0490 Uiso calc R 1.000
    H H10B 0.32350 0.30600 0.67030 0.0490 Uiso calc R 1.000
    H H13 0.50970 0.40820 0.11960 0.0630 Uiso calc R 1.000
    H H14 0.74230 0.36690 0.20030 0.0720 Uiso calc R 1.000
    H H15 0.80430 0.30420 0.40460 0.0660 Uiso calc R 1.000
    H H16 0.63290 0.28350 0.52900 0.0530 Uiso calc R 1.000
    H H17 0.27440 0.43610 0.17600 0.0570 Uiso calc R 1.000
    H H18 0.06540 0.39520 0.17370 0.0580 Uiso calc R 1.000
    H H21 -0.06640 0.29470 0.11680 0.0630 Uiso calc R 1.000
    H H22 -0.09480 0.19790 0.18860 0.0700 Uiso calc R 1.000
    H H23 0.08250 0.15540 0.38470 0.0650 Uiso calc R 1.000
    H H24 0.28760 0.21070 0.51300 0.0540 Uiso calc R 1.000
loop_
    _atom_site_aniso_label
    _atom_site_aniso_U_11
    _atom_site_aniso_U_22
    _atom_site_aniso_U_33
    _atom_site_aniso_U_12
    _atom_site_aniso_U_13
    _atom_site_aniso_U_23
    N1 0.0535(8) 0.0486(7) 0.0494(8) -0.0117(6) 0.0243(7) -0.0132(6)
    N2 0.0721(11) 0.0676(10) 0.0667(10) -0.0319(8) 0.0284(9) -0.0278(8)
    N3 0.0584(9) 0.0904(12) 0.0560(9) -0.0262(9) 0.0148(8) -0.0203(9)
    N4 0.0388(6) 0.0403(6) 0.0274(6) -0.0056(5) 0.0084(5) -0.0010(5)
    C1 0.0747(12) 0.0467(9) 0.0548(10) 0.0002(8) 0.0122(9) -0.0074(8)
    C2 0.0605(10) 0.0334(7) 0.0510(9) 0.0017(7) 0.0203(8) -0.0009(6)
    C3 0.0587(10) 0.0483(9) 0.0551(10) -0.0030(7) 0.0190(8) -0.0087(7)
    C4 0.0681(12) 0.0592(10) 0.0615(11) 0.0058(9) 0.0305(10) -0.0041(8)
    C5 0.0601(12) 0.0564(11) 0.0906(15) 0.0077(9) 0.0329(11) 0.0111(10)
    C6 0.0547(11) 0.0542(10) 0.0881(15) -0.0045(8) 0.0056(10) 0.0011(10)
    C7 0.0755(12) 0.0450(9) 0.0562(10) 0.0010(8) 0.0319(9) -0.0008(7)
    C8 0.0511(9) 0.0718(11) 0.0393(8) -0.0110(8) 0.0085(7) -0.0070(8)
    C9 0.0454(8) 0.0498(8) 0.0310(7) -0.0091(6) 0.0164(6) -0.0051(6)
    C10 0.0476(8) 0.0450(8) 0.0285(7) -0.0077(6) 0.0092(6) -0.0005(6)
    C11 0.0412(7) 0.0350(7) 0.0309(7) -0.0060(5) 0.0108(6) -0.0053(5)
    C12 0.0506(8) 0.0365(7) 0.0350(7) -0.0059(6) 0.0139(7) -0.0016(6)
    C13 0.0663(11) 0.0538(9) 0.0420(9) -0.0098(8) 0.0222(8) 0.0044(7)
    C14 0.0581(11) 0.0758(12) 0.0545(10) -0.0136(9) 0.0297(9) -0.0049(9)
    C15 0.0427(9) 0.0717(11) 0.0528(10) -0.0017(8) 0.0159(8) -0.0090(8)
    C16 0.0449(8) 0.0506(8) 0.0368(8) -0.0016(7) 0.0101(7) -0.0024(6)
    C17 0.0645(10) 0.0375(8) 0.0393(8) 0.0062(7) 0.0123(7) 0.0068(6)
    C18 0.0516(9) 0.0478(8) 0.0419(8) 0.0150(7) 0.0079(7) 0.0031(6)
    C19 0.0362(7) 0.0493(8) 0.0352(7) 0.0042(6) 0.0106(6) -0.0033(6)
    C20 0.0364(7) 0.0410(7) 0.0293(7) -0.0022(6) 0.0109(6) -0.0046(5)
    C21 0.0367(8) 0.0746(11) 0.0409(8) 0.0023(7) 0.0041(7) -0.0035(8)
    C22 0.0477(9) 0.0767(12) 0.0487(10) -0.0226(8) 0.0118(8) -0.0122(8)
    C23 0.0641(11) 0.0534(9) 0.0448(9) -0.0206(8) 0.0145(8) -0.0045(7)
    C24 0.0500(9) 0.0468(8) 0.0351(8) -0.0079(7) 0.0090(7) 0.0003(6)
_geom_special_details
;
Bond distances, angles <i>etc</i>. have been calculated using the rounded
fractional coordinates. All su's are estimated from the variances of the
(full) variance-covariance matrix. The cell e.s.d.'s are taken into account in
the estimation of distances, angles and torsion angles
;
loop_
    _geom_bond_atom_site_label_1
    _geom_bond_atom_site_label_2
    _geom_bond_site_symmetry_1
    _geom_bond_site_symmetry_2
    _geom_bond_distance
    _geom_bond_publ_flag
    N1 N2 . . 1.355(2) no
    N1 C7 . . 1.464(2) no
    N1 C9 . . 1.351(2) no
    N2 N3 . . 1.313(3) no
    N3 C8 . . 1.340(3) no
    N4 C10 . . 1.4634(17) no
    N4 C11 . . 1.4293(19) no
    N4 C20 . . 1.4351(18) no
    C1 C2 . . 1.382(3) no
    C1 C6 . . 1.386(3) no
    C2 C3 . . 1.387(2) no
    C2 C7 . . 1.507(3) no
    C3 C4 . . 1.373(3) no
    C4 C5 . . 1.371(3) no
    C5 C6 . . 1.373(4) no
    C8 C9 . . 1.365(2) no
    C9 C10 . . 1.493(2) no
    C11 C12 . . 1.404(2) no
    C11 C16 . . 1.390(2) no
    C12 C13 . . 1.397(2) no
    C12 C17 . . 1.464(2) no
    C13 C14 . . 1.372(3) no
    C14 C15 . . 1.378(3) no
    C15 C16 . . 1.384(2) no
    C17 C18 . . 1.330(3) no
    C18 C19 . . 1.463(2) no
    C19 C20 . . 1.399(2) no
    C19 C21 . . 1.402(2) no
    C20 C24 . . 1.389(2) no
    C21 C22 . . 1.375(3) no
    C22 C23 . . 1.368(3) no
    C23 C24 . . 1.385(2) no
    C1 H1 . . 0.9300 no
    C3 H3 . . 0.9300 no
    C4 H4 . . 0.9300 no
    C5 H5 . . 0.9300 no
    C6 H6 . . 0.9300 no
    C7 H7A . . 0.9700 no
    C7 H7B . . 0.9700 no
    C8 H8 . . 0.9300 no
    C10 H10A . . 0.9700 no
    C10 H10B . . 0.9700 no
    C13 H13 . . 0.9300 no
    C14 H14 . . 0.9300 no
    C15 H15 . . 0.9300 no
    C16 H16 . . 0.9300 no
    C17 H17 . . 0.9300 no
    C18 H18 . . 0.9300 no
    C21 H21 . . 0.9300 no
    C22 H22 . . 0.9300 no
    C23 H23 . . 0.9300 no
    C24 H24 . . 0.9300 no
loop_
    _geom_angle_atom_site_label_1
    _geom_angle_atom_site_label_2
    _geom_angle_atom_site_label_3
    _geom_angle_site_symmetry_1
    _geom_angle_site_symmetry_2
    _geom_angle_site_symmetry_3
    _geom_angle
    _geom_angle_publ_flag
    N2 N1 C7 . . . 119.12(13) no
    N2 N1 C9 . . . 110.26(13) no
    C7 N1 C9 . . . 130.61(14) no
    N1 N2 N3 . . . 107.76(15) no
    N2 N3 C8 . . . 107.75(16) no
    C10 N4 C11 . . . 118.25(12) no
    C10 N4 C20 . . . 114.87(11) no
    C11 N4 C20 . . . 113.50(11) no
    C2 C1 C6 . . . 120.31(18) no
    C1 C2 C3 . . . 118.80(17) no
    C1 C2 C7 . . . 120.80(15) no
    C3 C2 C7 . . . 120.31(16) no
    C2 C3 C4 . . . 120.55(17) no
    C3 C4 C5 . . . 120.32(18) no
    C4 C5 C6 . . . 119.96(19) no
    C1 C6 C5 . . . 120.0(2) no
    N1 C7 C2 . . . 113.40(14) no
    N3 C8 C9 . . . 110.56(17) no
    N1 C9 C8 . . . 103.67(14) no
    N1 C9 C10 . . . 126.54(14) no
    C8 C9 C10 . . . 129.70(15) no
    N4 C10 C9 . . . 113.52(12) no
    N4 C11 C12 . . . 117.83(13) no
    N4 C11 C16 . . . 122.52(12) no
    C12 C11 C16 . . . 119.64(14) no
    C11 C12 C13 . . . 118.32(15) no
    C11 C12 C17 . . . 122.57(14) no
    C13 C12 C17 . . . 119.11(14) no
    C12 C13 C14 . . . 121.53(16) no
    C13 C14 C15 . . . 119.85(18) no
    C14 C15 C16 . . . 120.07(17) no
    C11 C16 C15 . . . 120.59(15) no
    C12 C17 C18 . . . 126.86(14) no
    C17 C18 C19 . . . 126.24(16) no
    C18 C19 C20 . . . 122.19(14) no
    C18 C19 C21 . . . 120.05(14) no
    C20 C19 C21 . . . 117.73(14) no
    N4 C20 C19 . . . 118.53(12) no
    N4 C20 C24 . . . 121.38(12) no
    C19 C20 C24 . . . 120.08(14) no
    C19 C21 C22 . . . 121.63(16) no
    C21 C22 C23 . . . 119.93(17) no
    C22 C23 C24 . . . 120.09(17) no
    C20 C24 C23 . . . 120.48(15) no
    C2 C1 H1 . . . 120.00 no
    C6 C1 H1 . . . 120.00 no
    C2 C3 H3 . . . 120.00 no
    C4 C3 H3 . . . 120.00 no
    C3 C4 H4 . . . 120.00 no
    C5 C4 H4 . . . 120.00 no
    C4 C5 H5 . . . 120.00 no
    C6 C5 H5 . . . 120.00 no
    C1 C6 H6 . . . 120.00 no
    C5 C6 H6 . . . 120.00 no
    N1 C7 H7A . . . 109.00 no
    N1 C7 H7B . . . 109.00 no
    C2 C7 H7A . . . 109.00 no
    C2 C7 H7B . . . 109.00 no
    H7A C7 H7B . . . 108.00 no
    N3 C8 H8 . . . 125.00 no
    C9 C8 H8 . . . 125.00 no
    N4 C10 H10A . . . 109.00 no
    N4 C10 H10B . . . 109.00 no
    C9 C10 H10A . . . 109.00 no
    C9 C10 H10B . . . 109.00 no
    H10A C10 H10B . . . 108.00 no
    C12 C13 H13 . . . 119.00 no
    C14 C13 H13 . . . 119.00 no
    C13 C14 H14 . . . 120.00 no
    C15 C14 H14 . . . 120.00 no
    C14 C15 H15 . . . 120.00 no
    C16 C15 H15 . . . 120.00 no
    C11 C16 H16 . . . 120.00 no
    C15 C16 H16 . . . 120.00 no
    C12 C17 H17 . . . 117.00 no
    C18 C17 H17 . . . 117.00 no
    C17 C18 H18 . . . 117.00 no
    C19 C18 H18 . . . 117.00 no
    C19 C21 H21 . . . 119.00 no
    C22 C21 H21 . . . 119.00 no
    C21 C22 H22 . . . 120.00 no
    C23 C22 H22 . . . 120.00 no
    C22 C23 H23 . . . 120.00 no
    C24 C23 H23 . . . 120.00 no
    C20 C24 H24 . . . 120.00 no
    C23 C24 H24 . . . 120.00 no
loop_
    _geom_torsion_atom_site_label_1
    _geom_torsion_atom_site_label_2
    _geom_torsion_atom_site_label_3
    _geom_torsion_atom_site_label_4
    _geom_torsion_site_symmetry_1
    _geom_torsion_site_symmetry_2
    _geom_torsion_site_symmetry_3
    _geom_torsion_site_symmetry_4
    _geom_torsion
    _geom_torsion_publ_flag
    C7 N1 N2 N3 . . . . 178.33(15) no
    C9 N1 N2 N3 . . . . -0.1(2) no
    N2 N1 C7 C2 . . . . -97.83(18) no
    C9 N1 C7 C2 . . . . 80.2(2) no
    N2 N1 C9 C8 . . . . -0.40(18) no
    N2 N1 C9 C10 . . . . 176.29(15) no
    C7 N1 C9 C8 . . . . -178.59(17) no
    C7 N1 C9 C10 . . . . -1.9(3) no
    N1 N2 N3 C8 . . . . 0.6(2) no
    N2 N3 C8 C9 . . . . -0.9(2) no
    C11 N4 C10 C9 . . . . 56.44(17) no
    C20 N4 C10 C9 . . . . -165.14(13) no
    C10 N4 C11 C12 . . . . -150.96(13) no
    C10 N4 C11 C16 . . . . 27.36(19) no
    C20 N4 C11 C12 . . . . 70.09(15) no
    C20 N4 C11 C16 . . . . -111.60(15) no
    C10 N4 C20 C19 . . . . 146.64(13) no
    C10 N4 C20 C24 . . . . -31.99(19) no
    C11 N4 C20 C19 . . . . -72.97(16) no
    C11 N4 C20 C24 . . . . 108.41(15) no
    C6 C1 C2 C3 . . . . 0.8(2) no
    C6 C1 C2 C7 . . . . -175.74(16) no
    C2 C1 C6 C5 . . . . 0.0(3) no
    C1 C2 C3 C4 . . . . -1.0(2) no
    C7 C2 C3 C4 . . . . 175.58(15) no
    C1 C2 C7 N1 . . . . -119.86(17) no
    C3 C2 C7 N1 . . . . 63.67(18) no
    C2 C3 C4 C5 . . . . 0.4(3) no
    C3 C4 C5 C6 . . . . 0.4(3) no
    C4 C5 C6 C1 . . . . -0.6(3) no
    N3 C8 C9 N1 . . . . 0.77(19) no
    N3 C8 C9 C10 . . . . -175.78(16) no
    N1 C9 C10 N4 . . . . 48.1(2) no
    C8 C9 C10 N4 . . . . -136.11(17) no
    N4 C11 C12 C13 . . . . 177.82(13) no
    N4 C11 C12 C17 . . . . -2.8(2) no
    C16 C11 C12 C13 . . . . -0.6(2) no
    C16 C11 C12 C17 . . . . 178.82(14) no
    N4 C11 C16 C15 . . . . -178.14(14) no
    C12 C11 C16 C15 . . . . 0.1(2) no
    C11 C12 C13 C14 . . . . 0.6(2) no
    C17 C12 C13 C14 . . . . -178.83(16) no
    C11 C12 C17 C18 . . . . -35.1(2) no
    C13 C12 C17 C18 . . . . 144.31(17) no
    C12 C13 C14 C15 . . . . -0.2(3) no
    C13 C14 C15 C16 . . . . -0.3(3) no
    C14 C15 C16 C11 . . . . 0.3(3) no
    C12 C17 C18 C19 . . . . -0.3(3) no
    C17 C18 C19 C20 . . . . 33.4(2) no
    C17 C18 C19 C21 . . . . -144.41(17) no
    C18 C19 C20 N4 . . . . 6.5(2) no
    C18 C19 C20 C24 . . . . -174.85(15) no
    C21 C19 C20 N4 . . . . -175.64(13) no
    C21 C19 C20 C24 . . . . 3.0(2) no
    C18 C19 C21 C22 . . . . 175.63(16) no
    C20 C19 C21 C22 . . . . -2.3(2) no
    N4 C20 C24 C23 . . . . 176.75(15) no
    C19 C20 C24 C23 . . . . -1.9(2) no
    C19 C21 C22 C23 . . . . 0.3(3) no
    C21 C22 C23 C24 . . . . 0.9(3) no
    C22 C23 C24 C20 . . . . -0.2(3) no
loop_
    _geom_hbond_atom_site_label_D
    _geom_hbond_atom_site_label_H
    _geom_hbond_atom_site_label_A
    _geom_hbond_site_symmetry_A
    _geom_hbond_distance_DH
    _geom_hbond_distance_HA
    _geom_hbond_distance_DA
    _geom_hbond_angle_DHA
    _geom_hbond_publ_flag
    C7 H7A N4 . 0.97 2.56 3.173(2) 121 yes
_iucr_refine_instructions_details
;
TITL red in P2(1)/c
CELL 0.71073 9.4394 22.2056 9.4330 90.000 107.172 90.000
ZERR 4.00 0.0010 0.0026 0.0009 0.000 0.003 0.000
LATT 1
SYMM -x, y+1/2, -z+1/2
SFAC  C   H   N
UNIT  96   80   16
L.S. 14
OMIT 0 52
BOND $H
ACTA
TEMP 27
SIZE 0.20 0.23 0.26
FMAP 2
PLAN 20
WGHT    0.063400    0.445000
FVAR       0.17037
MOLE   1
N4    3    0.357170    0.323030    0.474598    11.00000    0.03877    0.04027 =
         0.02741   -0.00104    0.00842   -0.00561
C20   1    0.234602    0.286838    0.391984    11.00000    0.03644    0.04104 =
         0.02927   -0.00457    0.01087   -0.00218
N1    3    0.483149    0.418003    0.712846    11.00000    0.05350    0.04855 =
         0.04940   -0.01321    0.02426   -0.01172
C12   1    0.426776    0.371011    0.273841    11.00000    0.05056    0.03650 =
         0.03499   -0.00157    0.01392   -0.00586
C19   1    0.130418    0.312542    0.269452    11.00000    0.03616    0.04934 =
         0.03523   -0.00331    0.01065    0.00421
C11   1    0.465599    0.333242    0.398777    11.00000    0.04118    0.03504 =
         0.03092   -0.00530    0.01082   -0.00602
C24   1    0.216555    0.227966    0.433268    11.00000    0.04996    0.04677 =
         0.03509    0.00029    0.00897   -0.00793
AFIX  43
H24   2    0.287571    0.210690    0.513038    11.00000   -1.20000
AFIX   0
C10   1    0.408836    0.310334    0.633853    11.00000    0.04761    0.04500 =
         0.02845   -0.00055    0.00925   -0.00771
AFIX  23
H10A  2    0.461759    0.272305    0.649368    11.00000   -1.20000
H10B  2    0.323457    0.305963    0.670313    11.00000   -1.20000
AFIX   0
C9    1    0.507989    0.358034    0.722009    11.00000    0.04543    0.04984 =
         0.03100   -0.00506    0.01637   -0.00913
C7    1    0.360610    0.452811    0.616324    11.00000    0.07549    0.04498 =
         0.05616   -0.00080    0.03187    0.00097
AFIX  23
H7A   2    0.334720    0.435926    0.517125    11.00000   -1.20000
H7B   2    0.393489    0.493890    0.610714    11.00000   -1.20000
AFIX   0
C2    1    0.224360    0.453663    0.668497    11.00000    0.06046    0.03341 =
         0.05101   -0.00092    0.02030    0.00171
C18   1    0.150523    0.372467    0.214039    11.00000    0.05160    0.04778 =
         0.04191    0.00307    0.00795    0.01504
AFIX  43
H18   2    0.065356    0.395182    0.173686    11.00000   -1.20000
AFIX   0
C21   1    0.006041    0.277973    0.196349    11.00000    0.03673    0.07463 =
         0.04094   -0.00352    0.00406    0.00234
AFIX  43
H21   2   -0.066381    0.294692    0.116843    11.00000   -1.20000
AFIX   0
C16   1    0.607135    0.308587    0.446447    11.00000    0.04491    0.05057 =
         0.03678   -0.00242    0.01006   -0.00160
AFIX  43
H16   2    0.632885    0.283492    0.529049    11.00000   -1.20000
AFIX   0
C17   1    0.278978    0.397603    0.215824    11.00000    0.06452    0.03748 =
         0.03935    0.00682    0.01230    0.00624
AFIX  43
H17   2    0.274412    0.436124    0.176026    11.00000   -1.20000
AFIX   0
C13   1    0.533637    0.382982    0.201930    11.00000    0.06629    0.05382 =
         0.04202    0.00439    0.02219   -0.00983
AFIX  43
H13   2    0.509743    0.408212    0.119567    11.00000   -1.20000
AFIX   0
C22   1   -0.011538    0.219984    0.239253    11.00000    0.04766    0.07670 =
         0.04870   -0.01219    0.01177   -0.02262
AFIX  43
H22   2   -0.094792    0.197879    0.188647    11.00000   -1.20000
AFIX   0
C3    1    0.229001    0.480126    0.802966    11.00000    0.05875    0.04831 =
         0.05506   -0.00870    0.01899   -0.00300
AFIX  43
H3    2    0.318326    0.494931    0.864172    11.00000   -1.20000
AFIX   0
N2    3    0.592397    0.447281    0.815709    11.00000    0.07205    0.06760 =
         0.06673   -0.02778    0.02844   -0.03192
C23   1    0.093604    0.194808    0.356525    11.00000    0.06414    0.05336 =
         0.04480   -0.00453    0.01455   -0.02055
AFIX  43
H23   2    0.082452    0.155378    0.384706    11.00000   -1.20000
AFIX   0
C15   1    0.710051    0.321047    0.372106    11.00000    0.04274    0.07167 =
         0.05283   -0.00905    0.01591   -0.00166
AFIX  43
H15   2    0.804341    0.304205    0.404590    11.00000   -1.20000
AFIX   0
N3    3    0.686246    0.406718    0.890314    11.00000    0.05836    0.09042 =
         0.05604   -0.02026    0.01479   -0.02615
C1    1    0.091025    0.431142    0.580240    11.00000    0.07467    0.04673 =
         0.05484   -0.00740    0.01218    0.00017
AFIX  43
H1    2    0.086344    0.412810    0.490326    11.00000   -1.20000
AFIX   0
C8    1    0.637390    0.352549    0.834098    11.00000    0.05113    0.07183 =
         0.03934   -0.00700    0.00849   -0.01096
AFIX  43
H8    2    0.685047    0.316271    0.866914    11.00000   -1.20000
AFIX   0
C14   1    0.672994    0.358379    0.250005    11.00000    0.05805    0.07582 =
         0.05452   -0.00490    0.02966   -0.01365
AFIX  43
H14   2    0.742302    0.366884    0.200278    11.00000   -1.20000
AFIX   0
C4    1    0.102813    0.484662    0.846547    11.00000    0.06808    0.05918 =
         0.06153   -0.00406    0.03045    0.00579
AFIX  43
H4    2    0.107093    0.502687    0.936710    11.00000   -1.20000
AFIX   0
C5    1   -0.029446    0.462725    0.757670    11.00000    0.06014    0.05638 =
         0.09065    0.01109    0.03294    0.00765
AFIX  43
H5    2   -0.114770    0.466135    0.787244    11.00000   -1.20000
AFIX   0
C6    1   -0.035792    0.435735    0.625041    11.00000    0.05468    0.05422 =
         0.08808    0.00109    0.00559   -0.00449
AFIX  43
H6    2   -0.125275    0.420514    0.565181    11.00000   -1.20000
MOLE   2
HKLF 4
REM  red in P2(1)/c
REM R1 =  0.0451 for   2982 Fo > 4sig(Fo)  and  0.0579 for all   3711 data
REM    253 parameters refined using      0 restraints
END
WGHT      0.0634      0.3408
REM Highest difference peak  0.162,  deepest hole -0.229,  1-sigma level  0.041
Q1    1   0.4599  0.3730  0.3745  11.00000  0.05    0.16
Q2    1   0.1398  0.3425  0.2549  11.00000  0.05    0.14
Q3    1   0.5932  0.4900  0.7830  11.00000  0.05    0.14
Q4    1   0.4292  0.3353  0.3045  11.00000  0.05    0.14
Q5    1   0.3573  0.3692  0.4720  11.00000  0.05    0.14
Q6    1   0.1995  0.2669  0.4421  11.00000  0.05    0.14
Q7    1   0.4295  0.2703  0.6734  11.00000  0.05    0.14
Q8    1   0.0543  0.3408  0.5758  11.00000  0.05    0.13
Q9    1   0.2447  0.2529  0.3872  11.00000  0.05    0.13
Q10   1   0.1416  0.1383  0.3845  11.00000  0.05    0.13
Q11   1   0.5040  0.3857  0.6902  11.00000  0.05    0.13
Q12   1   0.1942  0.2993  0.3160  11.00000  0.05    0.13
Q13   1   0.0429  0.2008  0.0487  11.00000  0.05    0.12
Q14   1   0.0450  0.3925  0.1129  11.00000  0.05    0.12
Q15   1   0.4629  0.5001  0.6731  11.00000  0.05    0.12
Q16   1   0.0514  0.2421  0.0601  11.00000  0.05    0.11
Q17   1   0.3886  0.3126  0.5525  11.00000  0.05    0.11
Q18   1   0.3555  0.4780  0.3838  11.00000  0.05    0.11
Q19   1   0.3480  0.1968  0.5055  11.00000  0.05    0.11
Q20   1   0.2143  0.4886  0.6941  11.00000  0.05    0.11
;
