# Supplementary material for: 5-[(4-Benzyl-1H-1,2,3-triazol-1-yl)meth­yl]-5H-dibenzo[b,f]azepine
Source: Acta Crystallogr Sect E Struct Rep Online. 2013 Jul 10;69(Pt 8):o1233. doi: 10.1107/S1600536813018412 (PMC3793737; doi:10.1107/S1600536813018412)
Supplement: Supplementary file 2 [file e-69-o1233-Isup2.hkl]

# 
# h,k,l, Fc-squared, Fo-squared, sigma(Fo-squared) and status flag 
# 
data_I
_shelx_title ' red in P2(1)/c' 
_shelx_refln_list_code          4 
_shelx_F_calc_maximum      188.02 
_exptl_crystal_F_000       768.00 
_reflns_d_resolution_high  0.8107 
 
loop_ 
 _symmetry_equiv_pos_as_xyz 
 'x, y, z' 
 '-x, y+1/2, -z+1/2' 
 '-x, -y, -z' 
 'x, -y-1/2, z-1/2' 
 
_cell_length_a     9.4394 
_cell_length_b    22.2056 
_cell_length_c     9.4330 
_cell_angle_alpha  90.000 
_cell_angle_beta  107.172 
_cell_angle_gamma  90.000 
 
_shelx_F_squared_multiplier     1.000 
 
loop_ 
 _refln_index_h 
 _refln_index_k 
 _refln_index_l 
 _refln_F_squared_calc 
 _refln_F_squared_meas 
 _refln_F_squared_sigma 
 _refln_observed_status 
   1   0   0     3187.23     3336.13     88.63 o 
   2   0   0     2097.03     2310.02     51.44 o 
   3   0   0     1742.15     1671.85     35.06 o 
   4   0   0       82.57       82.85      2.16 o 
   5   0   0       25.73       16.50      1.88 o 
   6   0   0       24.88       28.38      2.80 o 
   7   0   0       33.61       35.59      2.46 o 
   8   0   0      415.49      415.12     12.11 o 
   9   0   0      102.05       86.17      4.18 o 
  10   0   0       39.87       27.21      3.33 o 
  11   0   0       16.26       26.16      3.44 o 
   1   1   0     4625.09     4760.53     68.26 o 
   2   1   0     4350.46     4850.99     65.21 o 
   3   1   0      188.91      213.25      4.02 o 
   4   1   0     1632.15     1893.79     27.61 o 
   5   1   0      138.40      156.68      3.53 o 
   6   1   0       24.13       26.42      1.36 o 
   7   1   0      238.96      244.65      5.35 o 
   8   1   0      174.18      186.98      6.58 o 
   9   1   0       27.86       24.28      1.92 o 
  10   1   0       25.71       27.32      2.05 o 
  11   1   0       16.98       22.05      2.20 o 
   0   2   0      634.10      439.84     30.56 o 
   1   2   0      124.54      102.58      2.06 o 
   2   2   0        1.05        0.44      0.54 o 
   3   2   0      186.62      215.88      4.25 o 
   4   2   0        9.11        8.27      1.16 o 
   5   2   0      308.51      329.46      7.06 o 
   6   2   0       83.97       83.09      2.58 o 
   7   2   0       89.03       90.18      2.94 o 
   8   2   0       87.88       88.32      3.09 o 
   9   2   0       19.52       17.01      2.54 o 
  10   2   0       13.07       14.78      2.05 o 
  11   2   0        6.38        5.63      1.92 o 
   1   3   0       38.13       37.41      0.72 o 
   2   3   0      516.13      482.63      9.37 o 
   3   3   0       20.05       21.05      1.37 o 
   4   3   0       21.91       22.10      0.82 o 
   5   3   0        9.70       10.02      1.36 o 
   6   3   0      113.38      118.39      3.25 o 
   7   3   0       74.76       69.70      2.50 o 
   8   3   0        1.82        3.82      1.34 o 
   9   3   0        2.74        4.28      2.56 o 
  10   3   0       66.24       68.25      3.10 o 
  11   3   0        1.68        0.27      1.61 o 
   0   4   0     1640.85     1476.99     29.15 o 
   1   4   0    18667.34    16947.93    419.85 o 
   2   4   0      325.02      323.23      4.92 o 
   3   4   0      371.29      388.46      5.65 o 
   4   4   0      273.89      278.67      5.02 o 
   5   4   0     2278.40     2556.05     49.72 o 
   6   4   0      470.16      517.81     11.13 o 
   7   4   0       18.93       19.49      1.58 o 
   8   4   0       68.89       73.78      3.98 o 
   9   4   0      158.63      150.86      4.48 o 
  10   4   0       23.78       24.23      2.83 o 
  11   4   0        0.05        1.45      1.55 o 
   1   5   0     3548.86     3253.42     40.18 o 
   2   5   0      185.01      168.24      2.43 o 
   3   5   0     4189.13     4387.60     63.66 o 
   4   5   0      100.28      119.84      2.95 o 
   5   5   0        0.18        0.65      2.03 o 
   6   5   0        9.96       15.87      1.26 o 
   7   5   0       66.19       70.15      2.57 o 
   8   5   0      534.22      559.43     14.96 o 
   9   5   0        8.49        8.28      1.54 o 
  10   5   0       18.60       25.35      3.17 o 
   0   6   0      952.69      870.04     17.27 o 
   1   6   0     1392.20     1407.05     18.00 o 
   2   6   0      256.59      219.95      3.18 o 
   3   6   0        8.04       10.21      0.67 o 
   4   6   0     2313.74     2499.50     47.66 o 
   5   6   0       16.85       21.98      1.44 o 
   6   6   0       29.21       29.48      1.57 o 
   7   6   0        1.39        0.00      1.07 o 
   8   6   0       31.46       27.55      2.86 o 
   9   6   0        1.09        3.74      1.87 o 
  10   6   0       10.97       14.26      1.76 o 
   1   7   0      782.48      722.94      9.93 o 
   2   7   0        7.45        6.62      0.52 o 
   3   7   0      189.93      190.09      3.23 o 
   4   7   0        0.06        1.29      0.92 o 
   5   7   0      229.52      247.45      6.00 o 
   6   7   0        8.42        7.80      1.30 o 
   7   7   0       13.60       16.80      1.78 o 
   8   7   0      570.98      554.16     14.11 o 
   9   7   0       61.54       57.11      2.65 o 
  10   7   0        5.22        3.13      1.61 o 
   0   8   0     6049.56     5856.54    125.43 o 
   1   8   0        7.76       14.77      0.61 o 
   2   8   0      160.74      137.92      2.12 o 
   3   8   0     1184.60     1189.01     19.86 o 
   4   8   0      753.07      768.71     13.14 o 
   5   8   0       27.39       23.90      2.57 o 
   6   8   0      135.60      139.83      4.00 o 
   7   8   0       24.58       23.41      1.65 o 
   8   8   0       41.53       37.45      2.45 o 
   9   8   0        9.32       12.24      1.67 o 
  10   8   0        8.03        6.06      1.58 o 
   1   9   0        0.92        0.85      0.44 o 
   2   9   0       16.27       18.46      0.72 o 
   3   9   0      724.35      769.37     12.99 o 
   4   9   0      158.34      155.06      3.36 o 
   5   9   0        1.18        2.18      0.92 o 
   6   9   0       37.16       38.02      2.29 o 
   7   9   0        4.86        1.52      1.17 o 
   8   9   0       48.44       47.50      3.33 o 
   9   9   0       57.13       42.41      2.74 o 
  10   9   0        4.60        5.07      1.60 o 
   0  10   0      203.55      182.12      4.90 o 
   1  10   0      247.57      269.97      4.28 o 
   2  10   0      253.27      248.59      4.26 o 
   3  10   0       33.86       36.26      1.46 o 
   4  10   0        0.29        0.00      0.89 o 
   5  10   0      259.78      258.77      5.58 o 
   6  10   0      110.98       99.43      2.84 o 
   7  10   0      137.32      129.84      3.84 o 
   8  10   0       12.78       16.59      1.60 o 
   9  10   0        0.74        0.05      1.67 o 
  10  10   0       44.39       53.47      3.71 o 
   1  11   0     1142.11     1169.50     19.19 o 
   2  11   0      107.14      120.89      2.45 o 
   3  11   0      108.77      104.42      2.92 o 
   4  11   0       38.62       40.22      1.63 o 
   5  11   0        0.03        0.00      0.94 o 
   6  11   0       65.49       72.28      2.52 o 
   7  11   0      133.19      122.14      3.27 o 
   8  11   0       43.51       34.61      1.77 o 
   9  11   0        2.93        1.28      1.25 o 
  10  11   0       49.86       49.83      2.65 o 
   0  12   0     1162.34     1187.13     40.79 o 
   1  12   0      285.43      313.46      6.18 o 
   2  12   0        1.30        0.00      0.73 o 
   3  12   0        2.61        1.93      0.91 o 
   4  12   0       23.04       20.66      1.29 o 
   5  12   0      996.19     1018.34     19.74 o 
   6  12   0      130.86      118.51      3.36 o 
   7  12   0       47.34       42.77      1.98 o 
   8  12   0       12.65       13.46      1.66 o 
   9  12   0       14.62       10.43      1.40 o 
  10  12   0        0.22        0.00      1.61 o 
   1  13   0        4.09        1.09      0.75 o 
   2  13   0      139.19      143.47      3.44 o 
   3  13   0      383.29      378.67      7.70 o 
   4  13   0        4.48        1.41      1.02 o 
   5  13   0        6.31        7.43      1.26 o 
   6  13   0       17.33       17.01      1.82 o 
   7  13   0        2.74        0.13      1.42 o 
   8  13   0       12.42        9.74      1.38 o 
   9  13   0       49.32       50.70      2.63 o 
   0  14   0        6.99       11.43      2.07 o 
   1  14   0      234.82      227.34      4.75 o 
   2  14   0      329.93      333.82      6.70 o 
   3  14   0       15.94       19.27      1.31 o 
   4  14   0      105.33       94.70      2.83 o 
   5  14   0        2.71        3.64      1.38 o 
   6  14   0       24.25       21.38      1.56 o 
   7  14   0       54.22       49.44      2.28 o 
   8  14   0       14.00       12.56      1.49 o 
   9  14   0       30.24       37.29      2.43 o 
   1  15   0       51.54       54.11      1.84 o 
   2  15   0      122.86      135.47      3.17 o 
   3  15   0       49.45       49.19      1.96 o 
   4  15   0       46.49       48.06      1.96 o 
   5  15   0      728.95      751.25     14.88 o 
   6  15   0        8.95       10.84      1.40 o 
   7  15   0        3.21        1.44      1.32 o 
   8  15   0        0.00        0.00      1.18 o 
   9  15   0        7.77        8.39      1.82 o 
   0  16   0      159.97      171.92      7.06 o 
   1  16   0       48.32       52.65      1.96 o 
   2  16   0       72.69       73.21      2.22 o 
   3  16   0       74.02       67.98      2.82 o 
   4  16   0     1335.54     1296.41     26.37 o 
   5  16   0        0.48        2.88      1.21 o 
   6  16   0      117.35      120.35      3.50 o 
   7  16   0       35.23       30.76      1.97 o 
   8  16   0        2.38        1.68      1.29 o 
   9  16   0       44.83       44.60      2.67 o 
   1  17   0        1.68        0.49      0.92 o 
   2  17   0      264.17      258.91      5.45 o 
   3  17   0      725.85      729.34     15.18 o 
   4  17   0        1.94        4.07      1.78 o 
   5  17   0        9.11       11.37      1.45 o 
   6  17   0      124.50      129.02      3.82 o 
   7  17   0        6.57        7.82      1.87 o 
   8  17   0       19.07       18.46      2.07 o 
   0  18   0        1.26        0.00      1.33 o 
   1  18   0       28.68       23.36      1.77 o 
   2  18   0       39.89       36.75      1.64 o 
   3  18   0       64.64       66.50      2.52 o 
   4  18   0      220.18      230.01      5.93 o 
   5  18   0      101.99      106.59      3.41 o 
   6  18   0        0.64        2.86      1.38 o 
   7  18   0        1.18        0.58      1.47 o 
   8  18   0        0.83        2.37      1.82 o 
   1  19   0      152.08      152.07      3.94 o 
   2  19   0       15.37       15.58      1.45 o 
   3  19   0        5.25        4.90      1.34 o 
   4  19   0        4.37        4.08      1.40 o 
   5  19   0        9.10        5.44      1.44 o 
   6  19   0        3.39        3.84      1.54 o 
   7  19   0        2.98        2.19      1.67 o 
   8  19   0       33.44       35.39      3.71 o 
   0  20   0       60.59       65.36      3.37 o 
   1  20   0       27.42       28.31      2.14 o 
   2  20   0       63.51       64.38      2.42 o 
   3  20   0       51.80       49.22      3.23 o 
   4  20   0       32.14       30.08      1.93 o 
   5  20   0       10.66        9.92      1.59 o 
   6  20   0       27.79       26.99      2.03 o 
   7  20   0        3.83        4.18      2.24 o 
   1  21   0       11.72       11.64      1.36 o 
   2  21   0       53.00       59.39      2.73 o 
   3  21   0       50.26       53.17      2.35 o 
   4  21   0      132.63      137.75      4.06 o 
   5  21   0       26.99       25.51      2.00 o 
   6  21   0        8.85        9.90      1.68 o 
   7  21   0        0.42        0.00      1.80 o 
   0  22   0      244.25      228.53      6.86 o 
   1  22   0       85.44       77.79      3.31 o 
   2  22   0       20.30       22.65      1.71 o 
   3  22   0       17.68       21.96      2.82 o 
   4  22   0       15.04       13.68      1.71 o 
   5  22   0       21.20       21.36      1.94 o 
   6  22   0       28.59       26.87      2.31 o 
   1  23   0        9.95       12.26      1.58 o 
   2  23   0       30.16       33.79      2.23 o 
   3  23   0        6.95        7.63      1.64 o 
   4  23   0        0.13        0.00      1.45 o 
   5  23   0        7.50        7.03      1.73 o 
   6  23   0        2.04        4.65      2.15 o 
   0  24   0       30.51       29.21      2.35 o 
   1  24   0       39.92       38.63      2.27 o 
   2  24   0       20.84       20.47      2.00 o 
   3  24   0       36.81       37.99      2.44 o 
   4  24   0       22.06       24.59      2.39 o 
   5  24   0        1.36        0.94      1.50 o 
   1  25   0       20.66       21.71      1.99 o 
   2  25   0       31.87       35.83      2.40 o 
   3  25   0        0.77        0.58      1.61 o 
   4  25   0        8.90        9.75      2.19 o 
   0  26   0        1.48        0.00      2.05 o 
   1  26   0        2.32        2.36      1.65 o 
   2  26   0       26.74       34.00      2.41 o 
   3  26   0        6.61       12.20      1.94 o 
   1  27   0        2.30        6.83      1.70 o 
 -11   1   1        2.62        7.10      1.83 o 
 -10   1   1       26.15       28.59      2.00 o 
  -9   1   1       36.43       37.16      4.18 o 
  -8   1   1      431.02      448.82      9.78 o 
  -7   1   1      283.28      306.96     12.76 o 
  -6   1   1        1.44        0.82      0.86 o 
  -5   1   1      166.78      166.35      2.81 o 
  -4   1   1       80.88       76.29      1.43 o 
  -3   1   1      433.75      505.36      6.72 o 
  -2   1   1     1284.94     1278.67     17.23 o 
  -1   1   1        5.89        6.39      0.30 o 
   0   1   1     1393.63     1181.58     16.35 o 
   1   1   1      442.57      383.23      7.33 o 
   2   1   1       76.66       70.03      2.06 o 
   3   1   1      824.65     1038.87     14.24 o 
   4   1   1       18.89       18.39      1.31 o 
   5   1   1       33.90       29.26      1.59 o 
   6   1   1        0.01        0.97      0.94 o 
   7   1   1        0.99        4.08      1.36 o 
   8   1   1      511.78      526.76     11.39 o 
   9   1   1        3.33        0.35      1.42 o 
  10   1   1        0.36        0.00      1.76 o 
 -11   2   1        0.13        0.00      1.55 o 
 -10   2   1       65.09       59.71      2.77 o 
  -9   2   1       73.82       95.01      6.32 o 
  -8   2   1      480.23      510.74     17.49 o 
  -7   2   1     1065.07     1045.14     20.95 o 
  -6   2   1        4.71        4.05      0.90 o 
  -5   2   1      247.22      232.89      3.94 o 
  -4   2   1       55.34       58.01      1.23 o 
  -3   2   1       59.45       61.49      1.21 o 
  -2   2   1    12735.28    12035.77    182.46 o 
  -1   2   1     1139.01     1104.20     15.34 o 
   0   2   1      133.16      103.60      1.71 o 
   1   2   1     1754.61     1723.65     28.63 o 
   2   2   1       35.11       35.30      0.98 o 
   3   2   1     1202.49     1301.66     17.07 o 
   4   2   1        0.69        1.09      0.75 o 
   5   2   1        0.89        0.25      0.70 o 
   6   2   1        4.34        3.89      1.38 o 
   7   2   1      430.88      485.93     10.40 o 
   8   2   1       36.35       38.47      2.99 o 
   9   2   1        1.71        0.80      1.35 o 
  10   2   1       34.59       35.02      2.31 o 
 -11   3   1        0.18        4.60      4.40 o 
 -10   3   1        1.22        4.10      1.53 o 
  -9   3   1      244.19      259.86      7.54 o 
  -8   3   1      239.58      248.91      9.29 o 
  -7   3   1      101.05      108.25      3.51 o 
  -6   3   1        2.90        1.46      1.00 o 
  -5   3   1      223.17      211.74      4.15 o 
  -4   3   1      189.78      201.81      3.11 o 
  -3   3   1       33.63       30.97      0.80 o 
  -2   3   1      935.90      983.70     13.75 o 
  -1   3   1    12042.41    10895.06    143.72 o 
   0   3   1     3106.74     2975.07     41.76 o 
   1   3   1      131.19      146.72      2.85 o 
   2   3   1     1083.12     1139.20     15.96 o 
   3   3   1       22.92       22.39      0.85 o 
   4   3   1      799.63      928.73     17.40 o 
   5   3   1        8.30        7.42      0.98 o 
   6   3   1       71.38       73.34      2.48 o 
   7   3   1       14.43       14.47      1.91 o 
   8   3   1       33.38       33.15      2.05 o 
   9   3   1      104.06      102.79      4.01 o 
  10   3   1        3.74        3.66      1.66 o 
 -11   4   1       86.85       88.78      4.13 o 
 -10   4   1        0.53        2.97      2.54 o 
  -9   4   1      256.19      266.29      8.27 o 
  -8   4   1        9.62       12.78      3.50 o 
  -7   4   1       49.52       53.41      2.49 o 
  -6   4   1       83.06       85.31      3.21 o 
  -5   4   1       31.87       50.77      1.41 o 
  -4   4   1        5.61        7.19      0.61 o 
  -3   4   1        0.01        0.00      0.50 o 
  -2   4   1       20.25       20.84      0.68 o 
  -1   4   1      725.67      655.00      8.72 o 
   0   4   1    16934.95    14979.14    241.20 o 
   1   4   1     1290.59     1219.36     16.36 o 
   2   4   1       50.24       55.07      1.25 o 
   3   4   1       13.94       12.15      0.94 o 
   4   4   1      281.01      283.01      6.34 o 
   5   4   1        0.31        0.21      0.82 o 
   6   4   1        0.39        0.00      0.91 o 
   7   4   1       25.41       24.82      1.60 o 
   8   4   1       37.94       34.60      2.10 o 
   9   4   1       35.76       35.30      2.58 o 
  10   4   1        9.55        7.63      1.75 o 
 -11   5   1       11.03        8.77      2.21 o 
 -10   5   1       10.17        9.67      1.67 o 
  -9   5   1      468.09      450.08     10.01 o 
  -8   5   1      144.53      138.92      4.69 o 
  -7   5   1       84.22       82.22      2.73 o 
  -6   5   1       40.46       47.52      1.99 o 
  -5   5   1      120.97      135.80      3.01 o 
  -4   5   1       19.51       22.43      0.80 o 
  -3   5   1      445.63      409.64      5.92 o 
  -2   5   1     1721.66     1698.87     21.84 o 
  -1   5   1      426.65      401.89      5.61 o 
   0   5   1     1964.48     1852.79     26.82 o 
   1   5   1    21279.10    18806.13    249.54 o 
   2   5   1       94.50       88.52      1.59 o 
   3   5   1      884.77      894.95     12.69 o 
   4   5   1      386.12      387.62      8.66 o 
   5   5   1      100.09      113.26      3.72 o 
   6   5   1        4.35        3.35      1.08 o 
   7   5   1      202.06      197.40      7.11 o 
   8   5   1       41.94       41.42      2.72 o 
   9   5   1       75.27       71.77      2.99 o 
  10   5   1        0.01        0.00      1.70 o 
 -11   6   1       10.99       10.04      2.86 o 
 -10   6   1       13.69       22.69      3.72 o 
  -9   6   1        4.08        5.52      1.38 o 
  -8   6   1       53.35       60.06      2.65 o 
  -7   6   1       97.05      104.98      3.19 o 
  -6   6   1      335.35      344.87      7.52 o 
  -5   6   1      522.37      509.28     10.20 o 
  -4   6   1        5.62        7.66      0.90 o 
  -3   6   1       49.62       46.05      1.02 o 
  -2   6   1      770.84      702.78      9.15 o 
  -1   6   1        1.33        0.83      0.35 o 
   0   6   1    18084.10    16503.85    237.80 o 
   1   6   1       54.25       53.93      0.99 o 
   2   6   1       57.19       50.01      1.30 o 
   3   6   1       37.04       33.08      1.19 o 
   4   6   1      124.94      113.99      3.27 o 
   5   6   1       92.87      112.26      3.57 o 
   6   6   1      114.05      116.55      3.38 o 
   7   6   1        2.68        1.76      1.16 o 
   8   6   1      140.10      136.76      4.14 o 
   9   6   1       53.34       51.84      3.02 o 
  10   6   1        0.82        2.06      1.57 o 
 -11   7   1        6.72       10.66      2.42 o 
 -10   7   1      135.38      128.11      5.31 o 
  -9   7   1        3.45        4.24      1.26 o 
  -8   7   1        0.80        2.10      1.71 o 
  -7   7   1       36.77       39.18      1.92 o 
  -6   7   1      210.03      208.48      5.22 o 
  -5   7   1        1.73        1.13      0.72 o 
  -4   7   1     2061.44     2165.04     36.03 o 
  -3   7   1      694.78      730.30     11.11 o 
  -2   7   1       25.75       29.12      0.71 o 
  -1   7   1       12.44       13.39      0.51 o 
   0   7   1     1978.49     1863.80     27.07 o 
   1   7   1      790.34      756.23     10.44 o 
   2   7   1       89.03      107.78      1.80 o 
   3   7   1      387.61      438.45      8.69 o 
   4   7   1      211.61      206.38      5.08 o 
   5   7   1       23.56       24.58      1.59 o 
   6   7   1        5.32        7.23      1.16 o 
   7   7   1        8.50        7.42      1.88 o 
   8   7   1      112.75      119.57      3.81 o 
   9   7   1        0.79        3.22      1.53 o 
  10   7   1       39.32       46.53      2.61 o 
 -10   8   1        2.47        3.78      2.06 o 
  -9   8   1       24.43       27.89      1.89 o 
  -8   8   1      203.52      199.52      5.20 o 
  -7   8   1       59.30       63.76      3.74 o 
  -6   8   1      604.15      594.42     13.05 o 
  -5   8   1      569.88      595.12     10.34 o 
  -4   8   1      420.55      449.69      7.90 o 
  -3   8   1       65.78       80.86      1.63 o 
  -2   8   1      104.76      103.64      1.62 o 
  -1   8   1       35.28       23.54      0.76 o 
   0   8   1     1495.52     1473.75     21.48 o 
   1   8   1      595.51      570.94      7.63 o 
   2   8   1      792.63      811.98     11.95 o 
   3   8   1      180.65      196.50      4.27 o 
   4   8   1        2.63        0.00      1.00 o 
   5   8   1      112.63      116.52      3.48 o 
   6   8   1        0.93        0.00      1.01 o 
   7   8   1       11.21       16.31      1.63 o 
   8   8   1       47.63       53.32      2.63 o 
   9   8   1       15.22       15.39      1.79 o 
  10   8   1        9.65       10.23      1.81 o 
 -10   9   1        6.39        5.99      2.03 o 
  -9   9   1        6.74        6.49      1.79 o 
  -8   9   1       55.64       51.17      2.35 o 
  -7   9   1       92.78       86.07      2.58 o 
  -6   9   1       31.94       31.50      1.69 o 
  -5   9   1      121.76      121.82      2.75 o 
  -4   9   1      198.97      202.88      4.10 o 
  -3   9   1      452.53      490.25      8.05 o 
  -2   9   1        0.07        0.00      0.54 o 
  -1   9   1      277.66      303.21      4.50 o 
   0   9   1     5721.60     5566.25     78.03 o 
   1   9   1      299.89      287.60      4.02 o 
   2   9   1        1.02        1.30      2.15 o 
   3   9   1     1399.89     1513.29     28.67 o 
   4   9   1       67.87       72.17      2.24 o 
   5   9   1       19.91       21.01      1.43 o 
   6   9   1       50.83       45.67      2.56 o 
   7   9   1        1.32        0.00      2.14 o 
   8   9   1       63.93       62.49      2.68 o 
   9   9   1       29.24       30.46      2.10 o 
  10   9   1        1.07        1.97      2.07 o 
 -10  10   1        0.66        1.79      1.46 o 
  -9  10   1        6.79        3.67      1.12 o 
  -8  10   1       43.81       43.87      2.15 o 
  -7  10   1        6.33        6.17      1.00 o 
  -6  10   1        0.44        0.00      1.04 o 
  -5  10   1       91.31       82.47      2.22 o 
  -4  10   1       57.18       45.84      1.55 o 
  -3  10   1      270.09      256.85      4.65 o 
  -2  10   1      487.44      445.38      7.59 o 
  -1  10   1     1774.46     1772.18     27.21 o 
   0  10   1      172.85      163.38      3.25 o 
   1  10   1        0.00        0.94      0.58 o 
   2  10   1      201.05      186.51      3.68 o 
   3  10   1       72.46       81.01      2.30 o 
   4  10   1       59.66       49.97      2.43 o 
   5  10   1       48.36       49.65      1.94 o 
   6  10   1       12.71        7.19      1.42 o 
   7  10   1       36.54       27.78      1.72 o 
   8  10   1      189.69      190.42      4.90 o 
   9  10   1        2.94        6.18      1.62 o 
  10  10   1        5.44        1.36      1.69 o 
 -10  11   1        2.03        2.67      1.56 o 
  -9  11   1       12.24        8.22      1.58 o 
  -8  11   1      232.96      206.68      4.65 o 
  -7  11   1        1.32        0.00      0.90 o 
  -6  11   1       15.62       15.14      1.47 o 
  -5  11   1      817.68      788.64     15.38 o 
  -4  11   1      403.39      417.53      7.81 o 
  -3  11   1     1512.81     1536.26     25.51 o 
  -2  11   1       34.76       31.16      1.24 o 
  -1  11   1      377.54      367.25      6.79 o 
   0  11   1      406.73      419.72      8.01 o 
   1  11   1      253.54      250.07      4.73 o 
   2  11   1       63.96       77.97      1.99 o 
   3  11   1     1012.44     1026.89     19.68 o 
   4  11   1        7.92        7.32      1.07 o 
   5  11   1        0.51        2.20      2.12 o 
   6  11   1       14.84       12.72      1.34 o 
   7  11   1        7.00       10.63      1.60 o 
   8  11   1       56.53       47.33      2.31 o 
   9  11   1       11.60       15.54      1.71 o 
 -10  12   1        4.37        3.96      1.61 o 
  -9  12   1       47.19       47.82      2.38 o 
  -8  12   1       67.57       66.96      2.41 o 
  -7  12   1       51.23       44.94      1.92 o 
  -6  12   1      118.05      119.06      3.85 o 
  -5  12   1       10.02       12.06      1.25 o 
  -4  12   1        1.40        1.55      0.99 o 
  -3  12   1      178.19      174.58      3.37 o 
  -2  12   1       32.72       43.70      1.53 o 
  -1  12   1      516.17      490.96      9.32 o 
   0  12   1      481.22      533.54     18.17 o 
   1  12   1       50.64       55.39      2.05 o 
   2  12   1      181.58      176.54      3.59 o 
   3  12   1        4.83        5.33      0.98 o 
   4  12   1       29.55       32.57      1.57 o 
   5  12   1        4.62        2.98      1.12 o 
   6  12   1        2.45        2.52      1.23 o 
   7  12   1      163.08      150.59      4.48 o 
   8  12   1       20.85       21.63      1.60 o 
   9  12   1      103.82      101.81      4.17 o 
 -10  13   1        0.18        1.59      1.67 o 
  -9  13   1        2.01        1.26      1.49 o 
  -8  13   1        1.63        0.00      1.04 o 
  -7  13   1       17.94       18.70      2.22 o 
  -6  13   1       95.94       93.19      2.88 o 
  -5  13   1      446.70      447.47      9.15 o 
  -4  13   1      105.94      116.77      3.19 o 
  -3  13   1      174.00      166.29      3.86 o 
  -2  13   1     1417.75     1483.88     29.80 o 
  -1  13   1      197.48      201.00      4.45 o 
   0  13   1      177.55      175.71      4.86 o 
   1  13   1      186.21      182.82      4.23 o 
   2  13   1        0.05        0.48      0.76 o 
   3  13   1      124.02      125.76      3.36 o 
   4  13   1      103.67       95.27      2.80 o 
   5  13   1      177.62      175.81      4.28 o 
   6  13   1       84.48       75.58      2.74 o 
   7  13   1        5.59        4.10      1.41 o 
   8  13   1       54.05       60.43      2.45 o 
   9  13   1        3.01        3.83      1.53 o 
  -9  14   1        0.12        0.00      1.48 o 
  -8  14   1        0.53        0.00      1.34 o 
  -7  14   1       28.16       33.69      2.12 o 
  -6  14   1      151.09      147.24      3.92 o 
  -5  14   1       13.48       12.88      1.33 o 
  -4  14   1       73.87       76.02      2.53 o 
  -3  14   1      648.28      641.17     12.56 o 
  -2  14   1        0.02        1.12      0.89 o 
  -1  14   1       27.30       20.35      1.39 o 
   0  14   1      214.23      254.48      6.76 o 
   1  14   1       87.75       92.44      2.56 o 
   2  14   1       54.04       45.50      1.64 o 
   3  14   1      124.83      129.32      3.47 o 
   4  14   1       40.36       43.40      1.93 o 
   5  14   1       67.56       65.22      3.11 o 
   6  14   1        0.34        0.49      1.23 o 
   7  14   1       41.23       30.39      1.88 o 
   8  14   1        7.78        3.82      1.35 o 
   9  14   1       18.18       19.92      1.84 o 
  -9  15   1        1.98        0.21      1.63 o 
  -8  15   1        8.22        5.27      1.61 o 
  -7  15   1       47.32       41.20      2.08 o 
  -6  15   1       92.70       98.59      3.08 o 
  -5  15   1      129.10      123.76      3.45 o 
  -4  15   1      396.11      384.48      7.98 o 
  -3  15   1       38.90       41.67      1.78 o 
  -2  15   1       56.68       52.32      1.95 o 
  -1  15   1       98.97       95.29      2.60 o 
   0  15   1      102.99      104.27      3.36 o 
   1  15   1       33.11       40.47      1.66 o 
   2  15   1        7.11        6.95      1.02 o 
   3  15   1        5.94        6.45      1.18 o 
   4  15   1       88.55       84.73      2.86 o 
   5  15   1        0.00        1.00      1.91 o 
   6  15   1        0.22        0.00      1.42 o 
   7  15   1       12.95       10.75      1.54 o 
   8  15   1        0.01        0.57      1.41 o 
  -9  16   1        0.07        0.00      1.54 o 
  -8  16   1        2.98        1.24      1.64 o 
  -7  16   1       12.39       13.74      1.57 o 
  -6  16   1       33.16       32.89      1.88 o 
  -5  16   1      490.36      483.89      9.96 o 
  -4  16   1       99.83       95.63      2.95 o 
  -3  16   1        0.44        0.56      1.03 o 
  -2  16   1       35.10       42.60      1.80 o 
  -1  16   1        1.29        0.16      0.86 o 
   0  16   1      223.58      227.61      5.61 o 
   1  16   1      174.93      175.20      5.73 o 
   2  16   1      482.72      474.71      9.34 o 
   3  16   1      394.66      407.09      8.87 o 
   4  16   1       90.48       90.09      3.00 o 
   5  16   1      170.25      146.79      3.94 o 
   6  16   1       15.07       17.02      1.63 o 
   7  16   1       15.05       14.96      1.69 o 
   8  16   1       53.31       50.29      2.57 o 
  -8  17   1       19.53       19.07      2.18 o 
  -7  17   1        4.26        4.88      1.60 o 
  -6  17   1        6.78        6.75      1.41 o 
  -5  17   1       12.63       11.26      1.39 o 
  -4  17   1       35.15       37.19      1.90 o 
  -3  17   1       65.54       64.97      2.44 o 
  -2  17   1        2.61        2.23      1.26 o 
  -1  17   1        1.46        1.38      0.87 o 
   0  17   1      172.69      179.75      4.24 o 
   1  17   1       10.05       10.83      1.21 o 
   2  17   1       44.29       43.82      1.76 o 
   3  17   1      385.33      367.91      8.16 o 
   4  17   1       69.19       74.10      3.39 o 
   5  17   1       29.62       34.20      2.26 o 
   6  17   1       17.26       16.81      1.78 o 
   7  17   1        3.71        2.50      1.45 o 
   8  17   1       10.71       11.54      2.09 o 
  -8  18   1        0.49        0.43      1.68 o 
  -7  18   1       23.13       24.06      2.08 o 
  -6  18   1       23.26       28.57      1.89 o 
  -5  18   1        0.00        0.91      1.22 o 
  -4  18   1       12.12        9.37      1.37 o 
  -3  18   1       76.08       80.09      2.81 o 
  -2  18   1       10.27       11.00      1.32 o 
  -1  18   1      291.35      282.79      6.36 o 
   0  18   1      140.18      139.85      3.34 o 
   1  18   1        1.44        1.89      1.12 o 
   2  18   1      100.09      104.27      3.19 o 
   3  18   1      116.73      110.39      3.38 o 
   4  18   1       44.84       38.40      2.10 o 
   5  18   1       47.67       54.16      3.24 o 
   6  18   1       67.25       69.84      2.80 o 
   7  18   1       23.40       23.46      2.12 o 
   8  18   1        0.20        0.00      1.92 o 
  -8  19   1        3.10        2.61      1.73 o 
  -7  19   1        3.17        5.17      2.47 o 
  -6  19   1        0.21        0.00      1.31 o 
  -5  19   1       61.02       57.93      3.18 o 
  -4  19   1       20.43       18.96      1.63 o 
  -3  19   1        3.48        4.30      1.29 o 
  -2  19   1        6.91        4.40      1.25 o 
  -1  19   1        0.43        0.00      1.03 o 
   0  19   1        8.25        6.64      1.03 o 
   1  19   1      166.10      160.03      4.19 o 
   2  19   1      199.86      190.57      4.81 o 
   3  19   1      132.79      136.70      3.90 o 
   4  19   1       68.22       69.23      2.76 o 
   5  19   1      107.38      104.54      3.48 o 
   6  19   1        0.02        0.00      1.47 o 
   7  19   1       27.16       31.56      2.40 o 
  -7  20   1       52.89       56.52      3.19 o 
  -6  20   1        0.06        0.00      1.75 o 
  -5  20   1        3.69        2.11      1.46 o 
  -4  20   1       88.92       83.09      2.99 o 
  -3  20   1       43.52       47.94      2.57 o 
  -2  20   1       68.49       56.13      2.35 o 
  -1  20   1      127.41      120.80      3.46 o 
   0  20   1       50.11       41.58      1.69 o 
   1  20   1      206.58      204.83      5.05 o 
   2  20   1       15.99       15.80      1.49 o 
   3  20   1       22.42       25.35      1.83 o 
   4  20   1      268.92      261.80      7.42 o 
   5  20   1       16.42       19.14      1.83 o 
   6  20   1       16.69       17.94      2.04 o 
   7  20   1       15.27       23.76      3.62 o 
  -7  21   1        0.21        0.00      1.76 o 
  -6  21   1       41.78       49.33      2.79 o 
  -5  21   1       28.62       29.65      1.98 o 
  -4  21   1       37.27       35.49      2.12 o 
  -3  21   1        0.00        0.00      1.31 o 
  -2  21   1       18.52       15.66      1.65 o 
  -1  21   1        0.88        0.99      1.18 o 
   0  21   1        7.48        7.08      1.12 o 
   1  21   1       47.75       56.64      2.32 o 
   2  21   1        2.63        1.51      1.26 o 
   3  21   1       11.92       10.95      1.69 o 
   4  21   1        0.86        2.04      1.77 o 
   5  21   1       45.67       51.82      2.55 o 
   6  21   1       46.59       49.82      2.88 o 
  -6  22   1       21.43       29.18      2.40 o 
  -5  22   1       63.69       60.85      2.77 o 
  -4  22   1       34.07       42.40      2.59 o 
  -3  22   1        8.15        6.79      1.41 o 
  -2  22   1        8.05        4.67      1.44 o 
  -1  22   1        0.27        0.00      1.16 o 
   0  22   1      131.65      127.11      3.34 o 
   1  22   1      105.55      106.64      3.80 o 
   2  22   1        1.52        0.29      1.25 o 
   3  22   1       55.29       63.82      2.97 o 
   4  22   1       23.27       27.89      2.02 o 
   5  22   1        0.84        0.00      1.43 o 
   6  22   1       19.33       23.30      3.12 o 
  -6  23   1        5.73        7.18      1.96 o 
  -5  23   1       20.60       23.83      2.33 o 
  -4  23   1       38.10       39.63      2.29 o 
  -3  23   1       67.59       67.89      2.79 o 
  -2  23   1       66.46       63.62      2.84 o 
  -1  23   1       50.81       50.80      2.32 o 
   0  23   1       46.21       44.91      2.16 o 
   1  23   1        2.55        3.68      1.32 o 
   2  23   1        9.24       11.20      1.51 o 
   3  23   1       55.47       57.93      2.87 o 
   4  23   1        5.75        8.01      1.81 o 
   5  23   1        1.53        3.03      1.83 o 
  -5  24   1       15.80       18.80      2.17 o 
  -4  24   1        1.29        0.88      1.57 o 
  -3  24   1       11.70       12.25      1.89 o 
  -2  24   1       25.63       32.31      2.89 o 
  -1  24   1       77.16       67.87      3.31 o 
   0  24   1        2.22        0.99      1.32 o 
   1  24   1        0.02        0.00      1.32 o 
   2  24   1       26.54       34.22      2.06 o 
   3  24   1        7.93       11.60      1.87 o 
   4  24   1        1.46        0.00      1.65 o 
  -4  25   1        4.05        5.99      1.80 o 
  -3  25   1        1.44        3.54      1.67 o 
  -2  25   1        7.41        8.15      1.93 o 
  -1  25   1        0.90        0.00      1.31 o 
   0  25   1        0.02        0.00      1.22 o 
   1  25   1       11.83        8.70      1.50 o 
   2  25   1        1.29        1.95      1.63 o 
   3  25   1       11.11       14.42      1.93 o 
   4  25   1        0.92        4.27      1.75 o 
  -3  26   1       21.95       31.34      2.38 o 
  -2  26   1       20.35       20.65      2.08 o 
  -1  26   1        0.13        0.00      1.27 o 
   0  26   1        2.39        0.28      1.38 o 
   1  26   1        6.16        9.65      1.59 o 
   2  26   1       84.39       85.31      3.65 o 
   3  26   1        0.04        1.46      1.75 o 
  -1  27   1        5.69        9.90      1.78 o 
   0  27   1        2.38        2.02      1.57 o 
   1  27   1        0.05        0.69      1.96 o 
 -11   0   2       46.58       55.32      9.30 o 
 -10   0   2       70.74       64.13      4.21 o 
  -9   0   2      213.67      201.49      8.20 o 
  -8   0   2      133.76      170.74     15.42 o 
  -7   0   2      639.39      604.79     16.37 o 
  -6   0   2      282.51      296.44      6.61 o 
  -5   0   2      700.82      710.17     14.75 o 
  -4   0   2     1359.23     1422.30     25.56 o 
  -3   0   2      616.01      615.73     11.22 o 
  -2   0   2    35352.47    31633.93    937.78 o 
  -1   0   2     1838.75     1791.54     40.07 o 
   0   0   2    31657.83    25223.94    667.23 o 
   1   0   2     2589.70     2399.93     44.46 o 
   2   0   2     1230.99     1161.18     20.90 o 
   3   0   2      306.18      411.49      9.23 o 
   4   0   2     2363.62     2985.88    139.83 o 
   5   0   2     1020.78     1227.38     38.72 o 
   6   0   2      228.10      284.92     11.09 o 
   7   0   2      236.50      269.53     11.27 o 
   8   0   2      606.60      651.17     18.07 o 
   9   0   2       29.82       35.18      4.23 o 
  10   0   2        0.31        0.67      2.41 o 
 -11   1   2        0.11        0.00      1.79 o 
 -10   1   2        9.06       11.05      2.16 o 
  -9   1   2       78.69       83.94      4.99 o 
  -8   1   2      322.85      334.76      8.63 o 
  -7   1   2       12.06       72.00      9.99 o 
  -6   1   2       34.86       61.60      3.83 o 
  -5   1   2       39.00       40.98      1.38 o 
  -4   1   2       85.68      108.78      2.68 o 
  -3   1   2       54.78       76.82      3.21 o 
  -2   1   2     9944.67    10899.61    189.55 o 
  -1   1   2      271.72      278.86      6.69 o 
   0   1   2     2347.93     2278.81     29.64 o 
   1   1   2      597.51      613.02      7.93 o 
   2   1   2      673.22      682.71     12.10 o 
   3   1   2      185.55      191.97      3.45 o 
   4   1   2      518.48      662.68     11.83 o 
   5   1   2       72.79       66.12      2.14 o 
   6   1   2      498.65      546.06     10.57 o 
   7   1   2      309.37      361.92      7.96 o 
   8   1   2      146.48      153.75      4.70 o 
   9   1   2        0.01        0.67      1.35 o 
  10   1   2        0.03        0.00      1.61 o 
 -11   2   2        0.91        0.59      2.21 o 
 -10   2   2       11.37       15.05      2.16 o 
  -9   2   2       63.62       63.25      4.04 o 
  -8   2   2      239.35      235.35      8.62 o 
  -7   2   2      254.66      282.27     12.66 o 
  -6   2   2      567.50      556.20      9.26 o 
  -5   2   2      103.00      108.76      2.76 o 
  -4   2   2      428.11      441.39      6.31 o 
  -3   2   2       49.83       46.19      2.43 o 
  -2   2   2     1727.81     1735.88     30.55 o 
  -1   2   2     8328.87     7934.84    117.65 o 
   0   2   2     2019.50     1913.57     26.47 o 
   1   2   2      253.01      254.04      4.58 o 
   2   2   2      782.22      793.40     13.61 o 
   3   2   2      315.01      321.11      6.07 o 
   4   2   2        2.84        2.53      2.00 o 
   5   2   2      199.03      252.13      5.63 o 
   6   2   2       94.87      102.71      3.17 o 
   7   2   2      262.63      279.47      9.80 o 
   8   2   2      248.62      254.74      6.36 o 
   9   2   2        0.60        0.00      1.41 o 
  10   2   2        2.85        3.58      1.96 o 
 -11   3   2        4.95        4.10      2.02 o 
 -10   3   2       13.31       12.96      1.64 o 
  -9   3   2        1.09        2.61      2.34 o 
  -8   3   2       36.58       31.63      1.79 o 
  -7   3   2      327.69      316.37      7.01 o 
  -6   3   2      105.92      107.51      2.35 o 
  -5   3   2        6.93        6.26      0.71 o 
  -4   3   2       86.48       91.63      1.65 o 
  -3   3   2     7184.42     7209.08     99.82 o 
  -2   3   2        0.03        0.00      0.43 o 
  -1   3   2     2266.73     2177.54     30.77 o 
   0   3   2     4315.01     4097.41     55.91 o 
   1   3   2        1.46        0.00      0.49 o 
   2   3   2      386.98      429.76      7.41 o 
   3   3   2       35.89       44.26      1.77 o 
   4   3   2      757.54      890.01     16.83 o 
   5   3   2      236.03      251.26      5.71 o 
   6   3   2       14.08       10.74      1.31 o 
   7   3   2      242.81      257.25      9.02 o 
   8   3   2       19.78       18.47      1.78 o 
   9   3   2        2.48        4.04      1.58 o 
  10   3   2       12.33       11.69      1.87 o 
 -11   4   2       17.02       16.12      3.13 o 
 -10   4   2       19.35       23.35      3.21 o 
  -9   4   2       23.82       26.40      2.26 o 
  -8   4   2        0.35        0.00      8.96 o 
  -7   4   2       25.65       22.62      1.45 o 
  -6   4   2        9.89        8.81      0.79 o 
  -5   4   2      250.34      252.48      4.44 o 
  -4   4   2      984.12     1041.92     15.72 o 
  -3   4   2      200.04      193.74      3.09 o 
  -2   4   2     1779.80     1709.42     23.77 o 
  -1   4   2    19752.79    17833.53    264.85 o 
   0   4   2     2632.71     2391.67     33.96 o 
   1   4   2      641.45      648.61      9.11 o 
   2   4   2      123.55      125.93      2.06 o 
   3   4   2     2620.86     2879.81     56.62 o 
   4   4   2      188.49      189.74      4.61 o 
   5   4   2      523.72      568.28     11.69 o 
   6   4   2       31.28       41.24      1.89 o 
   7   4   2       79.85       80.44      2.94 o 
   8   4   2       23.21       17.21      1.75 o 
   9   4   2       56.57       53.42      2.66 o 
  10   4   2        0.17        0.00      1.60 o 
 -11   5   2       47.02       57.85      3.47 o 
 -10   5   2       93.67       94.06      3.97 o 
  -9   5   2       33.63       28.58      2.37 o 
  -8   5   2      323.50      328.52      9.27 o 
  -7   5   2       10.80       13.44      1.87 o 
  -6   5   2       48.15       71.44      3.51 o 
  -5   5   2      189.98      193.01      3.63 o 
  -4   5   2       87.36       96.24      1.79 o 
  -3   5   2       15.35       11.64      0.71 o 
  -2   5   2      253.62      252.72      3.67 o 
  -1   5   2       17.46       13.82      0.71 o 
   0   5   2     3042.01     2786.12     41.10 o 
   1   5   2        4.18        6.84      0.67 o 
   2   5   2     2415.28     2453.78     34.15 o 
   3   5   2     2172.97     2303.43     41.98 o 
   4   5   2       71.68       90.14      2.70 o 
   5   5   2        0.25        1.44      0.98 o 
   6   5   2       80.47       75.87      2.83 o 
   7   5   2       72.07       60.57      2.72 o 
   8   5   2      264.79      262.17      6.51 o 
   9   5   2       14.57       10.20      1.79 o 
  10   5   2       10.10        8.87      1.77 o 
 -11   6   2       31.21       33.01      2.80 o 
 -10   6   2        3.10        1.34      1.80 o 
  -9   6   2       71.23       63.90      3.28 o 
  -8   6   2      425.13      412.43      9.07 o 
  -7   6   2        2.55        3.99      1.19 o 
  -6   6   2      732.13      738.38     12.91 o 
  -5   6   2       71.29       69.72      1.55 o 
  -4   6   2       33.14       32.42      0.95 o 
  -3   6   2       13.45        9.65      0.46 o 
  -2   6   2       94.46       90.35      1.46 o 
  -1   6   2     3091.81     2965.29     42.06 o 
   0   6   2        0.64        0.52      0.41 o 
   1   6   2      226.08      229.27      3.23 o 
   2   6   2     1411.58     1422.28     21.73 o 
   3   6   2      821.45      956.87     18.98 o 
   4   6   2      294.68      321.84      7.40 o 
   5   6   2       69.76       75.22      2.86 o 
   6   6   2       92.34       78.36      2.68 o 
   7   6   2        7.17        4.56      1.40 o 
   8   6   2       81.57       77.15      3.46 o 
   9   6   2       10.29       14.13      1.86 o 
  10   6   2        2.56        0.42      1.87 o 
 -11   7   2        5.26       10.35      2.31 o 
 -10   7   2       12.68        8.33      2.03 o 
  -9   7   2        0.22        0.82      1.47 o 
  -8   7   2      153.58      142.92      4.07 o 
  -7   7   2      244.47      237.30      5.61 o 
  -6   7   2        0.88        1.76      0.68 o 
  -5   7   2      567.54      572.26      9.77 o 
  -4   7   2      409.59      421.92      6.63 o 
  -3   7   2       32.79       28.35      0.84 o 
  -2   7   2       81.68       96.45      1.50 o 
  -1   7   2       32.66       29.29      0.78 o 
   0   7   2     1913.10     1818.01     24.64 o 
   1   7   2      121.59      126.02      1.96 o 
   2   7   2     2208.75     2323.05     39.37 o 
   3   7   2      585.62      611.48     12.95 o 
   4   7   2       78.49       81.71      2.76 o 
   5   7   2      179.15      186.05      4.64 o 
   6   7   2        1.86        0.62      1.14 o 
   7   7   2       14.82       13.62      1.59 o 
   8   7   2        0.35        0.13      1.37 o 
   9   7   2        4.71        4.58      1.64 o 
 -11   8   2       29.18       30.79      2.88 o 
 -10   8   2        3.89        2.06      1.86 o 
  -9   8   2      113.88      104.47      4.15 o 
  -8   8   2        0.39        0.00      0.89 o 
  -7   8   2      203.30      197.26      4.45 o 
  -6   8   2       33.15       27.99      1.37 o 
  -5   8   2       23.90       24.56      1.01 o 
  -4   8   2      525.12      534.66      8.81 o 
  -3   8   2      280.16      271.33      4.33 o 
  -2   8   2     1205.99     1177.82     15.18 o 
  -1   8   2       30.33       19.06      0.71 o 
   0   8   2     2705.41     2834.74     39.95 o 
   1   8   2     4245.87     4208.54     59.89 o 
   2   8   2     1302.28     1347.25     22.58 o 
   3   8   2       19.98       29.51      1.46 o 
   4   8   2       23.34       25.61      1.46 o 
   5   8   2       10.37        4.92      1.39 o 
   6   8   2       10.54       14.44      1.63 o 
   7   8   2       15.22       16.93      1.65 o 
   8   8   2        0.15        0.00      1.57 o 
   9   8   2       36.52       30.19      3.13 o 
 -10   9   2        0.08        0.81      2.00 o 
  -9   9   2       25.22       23.66      1.83 o 
  -8   9   2        0.16        0.00      1.01 o 
  -7   9   2       84.36       80.30      2.48 o 
  -6   9   2      182.63      174.17      3.54 o 
  -5   9   2       76.79       72.26      1.87 o 
  -4   9   2      107.38      105.27      2.43 o 
  -3   9   2       41.10       48.90      1.17 o 
  -2   9   2      142.18      153.02      2.47 o 
  -1   9   2      229.58      233.71      4.12 o 
   0   9   2        0.12        0.75      0.51 o 
   1   9   2       37.06       43.84      1.27 o 
   2   9   2     1236.87     1149.69     20.13 o 
   3   9   2      204.26      197.03      4.31 o 
   4   9   2       42.91       44.19      1.93 o 
   5   9   2       58.28       51.09      2.80 o 
   6   9   2        4.02        5.18      1.35 o 
   7   9   2       26.89       24.99      1.84 o 
   8   9   2        8.21        9.99      1.67 o 
   9   9   2        5.48        2.96      1.70 o 
 -10  10   2        2.62        1.73      1.53 o 
  -9  10   2       45.66       44.99      2.24 o 
  -8  10   2      133.38      115.93      3.54 o 
  -7  10   2       76.64       75.07      2.28 o 
  -6  10   2       86.10       89.12      2.26 o 
  -5  10   2      408.71      430.83      8.03 o 
  -4  10   2       43.50       49.00      1.38 o 
  -3  10   2       42.42       49.15      1.20 o 
  -2  10   2      245.15      222.60      4.02 o 
  -1  10   2     1591.74     1643.26     28.08 o 
   0  10   2      218.89      209.59      3.85 o 
   1  10   2       15.51       18.63      1.01 o 
   2  10   2      284.54      299.07      6.65 o 
   3  10   2      278.83      266.89      5.61 o 
   4  10   2       55.74       53.72      1.90 o 
   5  10   2       18.18       15.17      2.21 o 
   6  10   2       53.79       55.13      2.67 o 
   7  10   2      247.44      217.00      5.15 o 
   8  10   2      134.86      132.91      5.10 o 
   9  10   2        1.60        1.20      1.67 o 
 -10  11   2        2.58        2.92      1.92 o 
  -9  11   2       31.56       28.02      1.91 o 
  -8  11   2        2.07        1.99      0.94 o 
  -7  11   2        0.09        0.00      0.88 o 
  -6  11   2      197.38      205.05      4.74 o 
  -5  11   2        4.14        3.31      0.91 o 
  -4  11   2        0.00        0.00      0.80 o 
  -3  11   2      134.04      128.97      2.60 o 
  -2  11   2        2.64        5.59      0.71 o 
  -1  11   2        6.91        4.47      0.59 o 
   0  11   2      222.94      231.02      4.37 o 
   1  11   2     4223.39     4096.03     75.37 o 
   2  11   2       80.98       74.93      2.09 o 
   3  11   2       12.04        9.78      1.09 o 
   4  11   2       48.43       45.32      1.81 o 
   5  11   2      118.51      107.51      3.06 o 
   6  11   2       83.46       73.56      2.94 o 
   7  11   2      128.64      131.75      3.94 o 
   8  11   2        9.77        6.86      1.65 o 
   9  11   2        0.41        0.50      1.76 o 
 -10  12   2        3.39        2.04      1.94 o 
  -9  12   2        1.57        0.00      1.42 o 
  -8  12   2        5.36        3.42      1.44 o 
  -7  12   2       36.98       41.17      2.22 o 
  -6  12   2        3.94        6.59      1.11 o 
  -5  12   2      361.32      349.19      6.73 o 
  -4  12   2       58.71       59.73      1.78 o 
  -3  12   2       11.08       10.62      0.88 o 
  -2  12   2      389.69      383.59      7.46 o 
  -1  12   2       33.57       39.17      1.24 o 
   0  12   2     1797.16     1857.95     34.36 o 
   1  12   2       44.00       36.23      1.41 o 
   2  12   2      121.15      114.77      2.84 o 
   3  12   2      237.00      230.75      5.31 o 
   4  12   2      215.26      195.25      4.47 o 
   5  12   2       24.38       25.53      1.57 o 
   6  12   2       38.60       36.55      1.90 o 
   7  12   2       47.36       32.83      2.06 o 
   8  12   2        1.50        1.79      1.61 o 
   9  12   2       52.29       49.60      2.52 o 
 -10  13   2        0.00        0.89      2.36 o 
  -9  13   2       21.70       18.03      1.84 o 
  -8  13   2        0.01        0.00      1.34 o 
  -7  13   2       21.41       21.08      1.99 o 
  -6  13   2      186.71      196.42      4.70 o 
  -5  13   2      406.60      388.47      7.48 o 
  -4  13   2       31.63       26.33      1.08 o 
  -3  13   2      256.73      268.94      5.23 o 
  -2  13   2        2.66        3.62      0.81 o 
  -1  13   2        3.64        4.05      0.83 o 
   0  13   2     1089.37     1063.71     18.68 o 
   1  13   2      434.79      408.79      8.01 o 
   2  13   2       24.81       18.45      1.07 o 
   3  13   2       15.88       15.97      1.33 o 
   4  13   2       84.70       73.53      2.55 o 
   5  13   2       40.49       39.53      1.89 o 
   6  13   2       58.48       47.14      2.12 o 
   7  13   2        3.59        4.04      1.57 o 
   8  13   2        3.30        4.46      1.47 o 
   9  13   2        0.29        4.12      2.01 o 
  -9  14   2        9.98        6.17      1.66 o 
  -8  14   2      131.69      137.25      4.34 o 
  -7  14   2       79.97       78.25      2.59 o 
  -6  14   2      423.77      442.61      9.18 o 
  -5  14   2      172.31      171.41      4.17 o 
  -4  14   2        0.38        0.37      0.91 o 
  -3  14   2       31.82       36.45      1.46 o 
  -2  14   2      114.69      134.24      3.40 o 
  -1  14   2       16.72       21.60      1.14 o 
   0  14   2       73.21       79.00      2.33 o 
   1  14   2     1297.83     1304.15     26.41 o 
   2  14   2      245.21      247.27      4.88 o 
   3  14   2      567.77      550.08     11.58 o 
   4  14   2       27.18       26.95      1.61 o 
   5  14   2       61.23       49.39      2.82 o 
   6  14   2       85.68       78.63      2.85 o 
   7  14   2        4.26        3.91      1.56 o 
   8  14   2        4.68        6.07      1.66 o 
  -9  15   2       16.76       15.49      1.95 o 
  -8  15   2       30.53       28.59      2.13 o 
  -7  15   2      208.62      222.83      5.91 o 
  -6  15   2       63.57       65.81      2.63 o 
  -5  15   2        7.09        3.90      1.14 o 
  -4  15   2        0.03        0.00      0.99 o 
  -3  15   2       28.60       28.73      1.46 o 
  -2  15   2       91.92      100.97      2.85 o 
  -1  15   2       57.56       65.62      2.04 o 
   0  15   2      275.69      270.52      6.04 o 
   1  15   2       44.13       39.25      1.70 o 
   2  15   2      618.52      600.72     12.59 o 
   3  15   2       16.93       22.64      1.56 o 
   4  15   2        2.28        2.42      1.15 o 
   5  15   2      113.38      110.41      3.72 o 
   6  15   2        6.85        1.49      1.29 o 
   7  15   2       31.83       32.62      2.22 o 
   8  15   2       14.14        6.75      1.66 o 
  -9  16   2       11.36       11.89      1.93 o 
  -8  16   2       26.47       25.23      2.11 o 
  -7  16   2      159.45      164.67      4.87 o 
  -6  16   2       95.08       97.47      3.06 o 
  -5  16   2       57.80       60.46      3.34 o 
  -4  16   2        1.39        0.00      1.15 o 
  -3  16   2      321.39      325.28      7.23 o 
  -2  16   2        9.92        9.09      1.17 o 
  -1  16   2      199.65      199.28      4.60 o 
   0  16   2       11.30        9.37      1.13 o 
   1  16   2        9.56        9.85      1.21 o 
   2  16   2      125.10      144.17      3.83 o 
   3  16   2      409.63      419.50      9.13 o 
   4  16   2      496.51      467.65     10.17 o 
   5  16   2        2.97        0.00      1.64 o 
   6  16   2        4.37        3.23      1.57 o 
   7  16   2       12.51       12.47      1.80 o 
   8  16   2        9.55        9.41      1.70 o 
  -9  17   2        3.92        5.14      1.83 o 
  -8  17   2        6.39        6.41      1.65 o 
  -7  17   2        3.10        0.94      1.91 o 
  -6  17   2        0.35        2.17      1.26 o 
  -5  17   2        6.99        7.06      1.34 o 
  -4  17   2       37.36       39.29      1.88 o 
  -3  17   2       72.08       76.67      2.67 o 
  -2  17   2      121.83      127.32      3.48 o 
  -1  17   2        0.99        0.00      0.84 o 
   0  17   2        0.44        0.00      0.97 o 
   1  17   2      290.34      277.82      6.30 o 
   2  17   2       18.19       16.80      1.49 o 
   3  17   2      443.05      427.13      9.33 o 
   4  17   2      294.80      294.44      6.89 o 
   5  17   2        9.17        4.81      1.47 o 
   6  17   2        1.17        0.00      2.24 o 
   7  17   2        3.31        4.72      1.72 o 
  -8  18   2        6.28        3.36      1.70 o 
  -7  18   2      152.41      142.55      4.59 o 
  -6  18   2       17.98       15.58      1.76 o 
  -5  18   2      204.14      208.27      5.03 o 
  -4  18   2       36.48       35.86      1.98 o 
  -3  18   2      180.86      182.72      4.62 o 
  -2  18   2       71.17       74.42      2.62 o 
  -1  18   2       62.64       51.40      2.01 o 
   0  18   2      158.61      147.58      3.48 o 
   1  18   2       29.54       28.08      2.16 o 
   2  18   2       54.30       54.34      2.29 o 
   3  18   2       43.83       44.97      2.15 o 
   4  18   2       46.22       45.13      2.20 o 
   5  18   2       37.42       32.16      2.00 o 
   6  18   2       16.17       19.58      2.00 o 
   7  18   2        2.71        2.13      1.73 o 
  -8  19   2        1.52        0.00      1.90 o 
  -7  19   2       41.38       54.06      2.84 o 
  -6  19   2        8.00       10.07      1.79 o 
  -5  19   2        4.64        5.12      1.40 o 
  -4  19   2       20.69       21.63      1.64 o 
  -3  19   2       49.41       54.52      4.07 o 
  -2  19   2      138.49      137.18      3.81 o 
  -1  19   2       50.87       50.82      2.26 o 
   0  19   2       11.91        9.20      1.12 o 
   1  19   2      251.84      252.43      5.97 o 
   2  19   2       43.03       43.15      2.08 o 
   3  19   2       72.57       68.71      2.98 o 
   4  19   2       21.70       19.28      1.72 o 
   5  19   2        1.48        2.98      1.62 o 
   6  19   2        5.95        9.53      1.87 o 
   7  19   2        0.11        0.69      1.74 o 
  -7  20   2       36.50       37.08      3.21 o 
  -6  20   2       70.47       72.80      3.20 o 
  -5  20   2       47.06       46.91      2.32 o 
  -4  20   2       25.36       23.50      1.72 o 
  -3  20   2       48.68       40.94      2.03 o 
  -2  20   2       10.44        9.20      1.36 o 
  -1  20   2      256.38      233.35      5.87 o 
   0  20   2        7.81        6.03      1.08 o 
   1  20   2       67.97       65.46      2.57 o 
   2  20   2      407.36      427.51      9.48 o 
   3  20   2        3.93        4.63      1.53 o 
   4  20   2       53.17       55.13      3.26 o 
   5  20   2        6.66        4.27      1.78 o 
   6  20   2       11.48       10.18      2.00 o 
  -7  21   2        1.19        0.41      1.73 o 
  -6  21   2       65.58       71.03      3.35 o 
  -5  21   2        0.71        3.65      1.56 o 
  -4  21   2      145.76      147.42      4.22 o 
  -3  21   2        8.24        9.03      1.46 o 
  -2  21   2       21.34       18.30      1.61 o 
  -1  21   2       13.89       15.82      1.48 o 
   0  21   2        0.34        0.00      1.32 o 
   1  21   2       21.06       24.72      1.72 o 
   2  21   2        7.03       11.69      1.49 o 
   3  21   2       82.01       81.86      3.39 o 
   4  21   2       14.88       12.63      1.88 o 
   5  21   2        3.50        6.29      1.81 o 
   6  21   2       35.38       44.47      2.79 o 
  -6  22   2        0.08        0.00      2.05 o 
  -5  22   2       53.16       58.55      3.02 o 
  -4  22   2        2.16        1.15      1.45 o 
  -3  22   2       10.37        6.85      1.44 o 
  -2  22   2      141.74      152.51      4.56 o 
  -1  22   2       39.73       35.77      1.84 o 
   0  22   2       37.48       31.60      1.88 o 
   1  22   2      102.07      108.48      3.41 o 
   2  22   2        3.96        4.40      1.41 o 
   3  22   2        3.09        7.18      1.73 o 
   4  22   2        0.07        0.87      1.59 o 
   5  22   2        2.37        0.00      1.58 o 
  -6  23   2       17.71       14.05      2.17 o 
  -5  23   2       24.09       33.62      2.60 o 
  -4  23   2       42.31       47.20      2.73 o 
  -3  23   2        0.57        2.09      1.42 o 
  -2  23   2       39.42       41.04      2.38 o 
  -1  23   2        1.55        3.46      1.40 o 
   0  23   2        1.47        2.16      1.29 o 
   1  23   2       12.36       17.88      1.66 o 
   2  23   2        3.18        4.78      1.46 o 
   3  23   2        1.59        3.85      1.69 o 
   4  23   2        8.30        6.88      1.85 o 
   5  23   2        0.00        0.84      1.71 o 
  -5  24   2       63.26       79.25      3.58 o 
  -4  24   2        6.96        7.95      1.89 o 
  -3  24   2        0.63        3.34      1.50 o 
  -2  24   2       20.59       25.08      2.08 o 
  -1  24   2        2.68        1.15      1.27 o 
   0  24   2        0.71        2.07      1.36 o 
   1  24   2        0.38        0.21      1.59 o 
   2  24   2      148.08      163.16      4.66 o 
   3  24   2       33.49       26.12      2.59 o 
   4  24   2        0.60        0.00      1.69 o 
  -4  25   2       28.40       32.01      2.48 o 
  -3  25   2        0.08        0.00      1.54 o 
  -2  25   2        7.43        9.42      1.78 o 
  -1  25   2       15.02       17.67      1.60 o 
   0  25   2       12.82       16.59      1.79 o 
   1  25   2        2.59        2.49      1.45 o 
   2  25   2       72.82       84.28      3.23 o 
   3  25   2        0.17        0.00      1.68 o 
  -3  26   2        1.49        4.24      1.96 o 
  -2  26   2       41.67       46.93      2.28 o 
  -1  26   2        7.25        9.70      1.55 o 
   0  26   2        0.00        1.92      1.46 o 
   1  26   2       11.10       10.19      1.69 o 
   2  26   2        0.38        2.16      1.74 o 
 -11   1   3       19.38       21.99      4.20 o 
 -10   1   3        0.16        0.08      1.60 o 
  -9   1   3        0.36        2.16      1.72 o 
  -8   1   3      273.74      314.90     11.48 o 
  -7   1   3      195.57      222.42      8.33 o 
  -6   1   3       18.22       21.62      0.73 o 
  -5   1   3      107.11      128.35      2.27 o 
  -4   1   3      977.36     1051.41     20.11 o 
  -3   1   3     3538.03     3822.16     53.59 o 
  -2   1   3       64.08       77.70      7.36 o 
  -1   1   3      999.74      945.89     14.88 o 
   0   1   3     1990.12     1898.91     24.80 o 
   1   1   3      193.83      185.86      2.54 o 
   2   1   3      768.58      744.46     11.62 o 
   3   1   3      198.21      179.24      4.50 o 
   4   1   3      420.38      492.41     14.40 o 
   5   1   3        0.01        0.32      1.00 o 
   6   1   3        7.15        7.53      1.26 o 
   7   1   3      139.64      168.04      6.39 o 
   8   1   3       49.21       53.23      2.58 o 
   9   1   3       16.74       14.23      1.82 o 
 -11   2   3        1.15        6.31      3.71 o 
 -10   2   3        0.66        0.05      1.52 o 
  -9   2   3       81.91       76.74      2.75 o 
  -8   2   3      321.66      357.35     11.72 o 
  -7   2   3      263.79      330.47     13.32 o 
  -6   2   3        8.61       11.28      2.23 o 
  -5   2   3        7.05        4.03      2.01 o 
  -4   2   3     6971.88     7353.34     97.88 o 
  -3   2   3     2179.92     2241.82     31.58 o 
  -2   2   3     9591.59     9096.06    125.33 o 
  -1   2   3     2043.95     1997.49     33.16 o 
   0   2   3     1903.63     1787.87     22.56 o 
   1   2   3      358.08      375.86      5.00 o 
   2   2   3      222.44      229.19      7.44 o 
   3   2   3        0.26        0.00      0.84 o 
   4   2   3        3.61        1.53      1.67 o 
   5   2   3       99.26      111.08      3.21 o 
   6   2   3       52.32       48.46      2.10 o 
   7   2   3      190.98      202.50      6.93 o 
   8   2   3       15.66       17.44      1.80 o 
   9   2   3       21.54       23.95      2.10 o 
 -11   3   3       97.30      101.84      6.08 o 
 -10   3   3       22.51       20.29      2.16 o 
  -9   3   3       39.28       31.31      2.21 o 
  -8   3   3      519.71      511.33     10.86 o 
  -7   3   3      895.33      841.39     13.80 o 
  -6   3   3      179.93      174.38      3.23 o 
  -5   3   3      174.79      200.44      3.74 o 
  -4   3   3     1934.35     1986.63     29.75 o 
  -3   3   3     1301.31     1350.92     21.83 o 
  -2   3   3      986.84     1033.90     23.08 o 
  -1   3   3      270.81      307.28      5.49 o 
   0   3   3       17.92       14.20      0.88 o 
   1   3   3       20.81       24.11      1.39 o 
   2   3   3      493.99      560.01      9.60 o 
   3   3   3      365.28      346.31     10.68 o 
   4   3   3        6.54        6.49      0.94 o 
   5   3   3       27.23       35.57      2.21 o 
   6   3   3      194.99      196.73      4.93 o 
   7   3   3        0.03        0.00      1.82 o 
   8   3   3       49.81       51.24      3.61 o 
   9   3   3       10.23       10.75      1.80 o 
 -11   4   3       57.42       72.17      4.91 o 
 -10   4   3       16.96       13.43      2.04 o 
  -9   4   3       10.79       11.18      2.14 o 
  -8   4   3       52.90       57.53      6.62 o 
  -7   4   3        5.80        6.98      2.16 o 
  -6   4   3        0.97        1.64      0.98 o 
  -5   4   3      209.73      229.84      3.50 o 
  -4   4   3       90.50      106.44      2.33 o 
  -3   4   3     1424.48     1384.48     20.29 o 
  -2   4   3      593.20      564.75      7.62 o 
  -1   4   3       35.90       44.30      1.78 o 
   0   4   3     1553.45     1446.11     19.90 o 
   1   4   3      498.91      526.06      7.17 o 
   2   4   3        0.02        0.00      0.93 o 
   3   4   3      534.81      509.40      9.84 o 
   4   4   3        0.75        2.27      0.99 o 
   5   4   3        0.46        0.86      1.09 o 
   6   4   3       10.64       13.44      3.09 o 
   7   4   3       65.70       68.16      3.10 o 
   8   4   3       25.20       28.80      2.47 o 
   9   4   3        5.18        5.54      1.77 o 
 -11   5   3      148.61      151.96      6.19 o 
 -10   5   3       32.97       29.90      2.67 o 
  -9   5   3       10.04        7.54      1.29 o 
  -8   5   3      165.53      164.01      4.50 o 
  -7   5   3       70.02       69.61      5.24 o 
  -6   5   3        2.20        2.78      0.52 o 
  -5   5   3        0.95        0.76      0.48 o 
  -4   5   3        2.80        0.92      0.86 o 
  -3   5   3     1316.02     1380.08     19.31 o 
  -2   5   3      897.76      937.62     13.57 o 
  -1   5   3     1667.97     1560.54     23.32 o 
   0   5   3        5.33        6.86      0.60 o 
   1   5   3       14.74       12.89      0.71 o 
   2   5   3      838.69      789.70     15.36 o 
   3   5   3      266.46      305.54      6.58 o 
   4   5   3      196.72      190.21      4.51 o 
   5   5   3       63.74       60.73      2.24 o 
   6   5   3       10.45        9.58      1.36 o 
   7   5   3      153.99      167.35      6.14 o 
   8   5   3        0.04        0.51      1.44 o 
   9   5   3       22.12       20.31      2.14 o 
 -11   6   3        0.01        5.19      2.99 o 
 -10   6   3       48.82       51.84      2.93 o 
  -9   6   3        5.20        5.08      1.71 o 
  -8   6   3      165.86      165.59      4.41 o 
  -7   6   3      514.83      514.45      9.22 o 
  -6   6   3       85.82       86.24      2.72 o 
  -5   6   3      271.38      277.47      4.64 o 
  -4   6   3     1696.04     1682.75     28.10 o 
  -3   6   3      898.08      890.88     13.04 o 
  -2   6   3        2.78        5.22      0.45 o 
  -1   6   3      897.48      937.70     13.55 o 
   0   6   3     1823.31     1726.95     23.61 o 
   1   6   3       26.20       22.88      0.87 o 
   2   6   3      418.73      401.81      8.76 o 
   3   6   3       48.39       32.21      1.57 o 
   4   6   3       60.74       60.22      3.18 o 
   5   6   3       46.63       44.93      2.18 o 
   6   6   3        0.97        0.00      1.42 o 
   7   6   3       12.97       11.53      1.59 o 
   8   6   3        4.55        3.50      1.45 o 
   9   6   3        1.20        0.00      1.58 o 
 -11   7   3       24.85       31.10      3.97 o 
 -10   7   3       51.75       50.84      2.94 o 
  -9   7   3       54.34       53.82      2.78 o 
  -8   7   3       70.64       62.79      2.12 o 
  -7   7   3       56.58       64.29      1.99 o 
  -6   7   3       45.98       48.21      1.49 o 
  -5   7   3       18.57       22.97      0.76 o 
  -4   7   3       43.79       46.19      1.37 o 
  -3   7   3      452.32      434.17      7.42 o 
  -2   7   3      291.58      340.21      5.10 o 
  -1   7   3      103.46       99.45      1.74 o 
   0   7   3      702.64      718.22      9.95 o 
   1   7   3      320.71      279.34      5.27 o 
   2   7   3      312.46      294.72      6.13 o 
   3   7   3       20.96       19.25      1.17 o 
   4   7   3       66.59       73.51      2.91 o 
   5   7   3        0.34        0.78      1.14 o 
   6   7   3       13.08       13.26      1.46 o 
   7   7   3       82.39       77.39      3.02 o 
   8   7   3        0.21        0.00      1.49 o 
   9   7   3        0.76        0.00      1.64 o 
 -11   8   3        5.43        4.07      2.43 o 
 -10   8   3        7.02        1.69      1.82 o 
  -9   8   3        1.84        0.00      1.27 o 
  -8   8   3      132.94      129.33      3.33 o 
  -7   8   3        7.74        6.47      0.98 o 
  -6   8   3       73.80       67.05      1.85 o 
  -5   8   3       29.67       35.49      1.27 o 
  -4   8   3      174.71      188.26      3.85 o 
  -3   8   3      112.12      122.64      2.15 o 
  -2   8   3       15.54       17.87      0.74 o 
  -1   8   3       20.93       18.16      0.67 o 
   0   8   3      781.58      764.52     11.53 o 
   1   8   3       87.99       82.67      2.04 o 
   2   8   3       16.87       17.67      0.94 o 
   3   8   3       45.47       44.28      1.88 o 
   4   8   3      101.25       88.39      2.80 o 
   5   8   3       24.11       16.41      1.39 o 
   6   8   3       27.57       17.31      1.56 o 
   7   8   3        0.91        0.00      1.33 o 
   8   8   3        0.05        0.01      1.67 o 
   9   8   3        0.01        0.96      1.68 o 
 -10   9   3        5.51        6.07      1.89 o 
  -9   9   3        5.76        3.16      1.34 o 
  -8   9   3        0.82        0.23      1.19 o 
  -7   9   3      241.58      236.80      4.99 o 
  -6   9   3       29.90       28.45      1.20 o 
  -5   9   3       49.45       51.66      1.35 o 
  -4   9   3      255.16      262.76      4.78 o 
  -3   9   3       60.10       63.94      1.34 o 
  -2   9   3       51.79       48.15      1.19 o 
  -1   9   3      236.46      249.53      4.43 o 
   0   9   3      651.93      599.74      9.62 o 
   1   9   3      421.66      479.11      8.62 o 
   2   9   3        5.33        2.75      0.83 o 
   3   9   3       48.99       32.47      1.63 o 
   4   9   3      573.38      570.25     12.35 o 
   5   9   3      124.27      115.41      3.72 o 
   6   9   3        1.69        0.00      1.33 o 
   7   9   3        4.41        1.38      1.49 o 
   8   9   3        1.71        0.00      1.55 o 
   9   9   3        9.02       10.04      1.96 o 
 -10  10   3        3.04        2.58      1.84 o 
  -9  10   3        1.97        0.00      1.47 o 
  -8  10   3       61.24       53.74      2.41 o 
  -7  10   3        9.13        9.44      0.94 o 
  -6  10   3      109.00      105.03      2.85 o 
  -5  10   3        3.24        0.00      0.91 o 
  -4  10   3       40.67       38.95      1.54 o 
  -3  10   3      322.18      343.28      5.41 o 
  -2  10   3      278.09      299.54      5.01 o 
  -1  10   3     1749.93     1802.94     35.59 o 
   0  10   3      198.90      201.76      3.56 o 
   1  10   3     2058.39     2070.98     38.30 o 
   2  10   3      112.84      125.09      3.80 o 
   3  10   3       40.84       39.77      1.67 o 
   4  10   3       47.34       52.41      2.18 o 
   5  10   3        2.77        3.13      1.28 o 
   6  10   3        0.64        0.00      1.66 o 
   7  10   3        0.81        1.36      1.40 o 
   8  10   3        0.90        3.10      1.67 o 
   9  10   3        2.45        1.68      1.96 o 
 -10  11   3        4.73        7.73      1.98 o 
  -9  11   3        0.41        0.00      1.56 o 
  -8  11   3       33.50       33.58      2.21 o 
  -7  11   3      978.93      960.30     17.61 o 
  -6  11   3      149.04      150.40      3.66 o 
  -5  11   3      100.71       98.54      2.62 o 
  -4  11   3      109.87      116.50      2.45 o 
  -3  11   3       45.19       48.28      1.32 o 
  -2  11   3      151.89      169.12      3.55 o 
  -1  11   3        0.96        0.47      0.65 o 
   0  11   3      129.92      106.65      2.42 o 
   1  11   3       15.16       16.64      1.08 o 
   2  11   3      451.51      458.24      9.73 o 
   3  11   3       91.78       98.96      2.86 o 
   4  11   3       30.09       25.71      1.52 o 
   5  11   3        0.93        0.00      1.20 o 
   6  11   3        9.93        7.16      1.56 o 
   7  11   3        0.50        0.57      1.53 o 
   8  11   3       17.93       15.23      2.15 o 
 -10  12   3       14.90       12.74      2.06 o 
  -9  12   3        9.77        8.68      1.84 o 
  -8  12   3      225.79      232.23      5.68 o 
  -7  12   3      342.08      344.44      8.13 o 
  -6  12   3       10.05       10.01      1.03 o 
  -5  12   3      129.29      126.72      3.18 o 
  -4  12   3        0.01        0.48      0.58 o 
  -3  12   3       77.63       79.17      1.90 o 
  -2  12   3       92.85       97.57      2.29 o 
  -1  12   3     1082.89     1075.20     18.77 o 
   0  12   3       77.86       66.09      1.82 o 
   1  12   3      308.74      270.05      5.51 o 
   2  12   3        1.79        0.00      1.36 o 
   3  12   3      267.68      240.07      5.49 o 
   4  12   3       37.55       29.91      1.65 o 
   5  12   3      159.35      142.65      3.79 o 
   6  12   3       13.82       14.35      1.92 o 
   7  12   3        0.16        0.00      1.91 o 
   8  12   3       27.82       27.46      3.07 o 
 -10  13   3        1.54        0.00      1.95 o 
  -9  13   3        4.39        2.47      1.88 o 
  -8  13   3       49.42       51.84      2.55 o 
  -7  13   3        7.28        7.35      1.45 o 
  -6  13   3       10.31        8.78      1.46 o 
  -5  13   3      160.63      145.98      3.60 o 
  -4  13   3       83.18       84.86      2.01 o 
  -3  13   3        1.92        2.18      0.67 o 
  -2  13   3       12.66       14.17      0.93 o 
  -1  13   3      149.72      168.53      3.71 o 
   0  13   3       28.93       22.10      1.14 o 
   1  13   3      427.00      417.85      8.23 o 
   2  13   3      598.44      618.51     12.90 o 
   3  13   3      658.03      686.16     14.27 o 
   4  13   3       71.51       71.68      2.72 o 
   5  13   3       12.19        7.16      1.83 o 
   6  13   3       15.90        9.91      1.63 o 
   7  13   3        0.23        0.00      1.60 o 
   8  13   3       45.98       43.47      2.46 o 
 -10  14   3        1.95        0.78      2.02 o 
  -9  14   3        0.08        0.00      1.86 o 
  -8  14   3       13.18       18.18      1.80 o 
  -7  14   3       59.29       55.37      2.72 o 
  -6  14   3       63.17       62.46      2.58 o 
  -5  14   3        2.35        2.10      1.19 o 
  -4  14   3      170.62      166.29      3.31 o 
  -3  14   3      100.38      116.55      2.74 o 
  -2  14   3       38.05       41.67      1.47 o 
  -1  14   3       52.16       46.50      1.76 o 
   0  14   3      360.44      369.11      7.32 o 
   1  14   3      418.46      416.13      8.23 o 
   2  14   3      851.31      804.73     20.54 o 
   3  14   3      269.99      249.07      5.76 o 
   4  14   3       45.33       43.11      2.29 o 
   5  14   3       73.33       58.67      2.74 o 
   6  14   3        6.34        5.80      1.58 o 
   7  14   3       86.57       85.90      3.60 o 
   8  14   3        0.74        3.28      1.58 o 
  -9  15   3       13.92       14.37      2.39 o 
  -8  15   3        5.88        3.72      1.57 o 
  -7  15   3       63.43       65.29      2.87 o 
  -6  15   3      215.29      212.28      5.58 o 
  -5  15   3       31.53       31.91      2.06 o 
  -4  15   3      328.92      339.79      7.13 o 
  -3  15   3      190.78      200.93      4.33 o 
  -2  15   3       45.49       46.76      2.26 o 
  -1  15   3       38.68       35.11      1.56 o 
   0  15   3       15.42       10.88      1.15 o 
   1  15   3        0.20        0.00      1.46 o 
   2  15   3        1.22        1.51      1.17 o 
   3  15   3      501.12      527.70     12.39 o 
   4  15   3        0.00        0.00      1.75 o 
   5  15   3       16.33       12.66      1.74 o 
   6  15   3       48.07       48.61      2.66 o 
   7  15   3        1.45        1.78      1.63 o 
  -9  16   3       29.69       30.48      2.70 o 
  -8  16   3        4.23        7.24      2.05 o 
  -7  16   3      102.51      108.40      3.76 o 
  -6  16   3        7.42        6.28      1.59 o 
  -5  16   3      119.58      117.67      3.27 o 
  -4  16   3       38.73       41.23      1.84 o 
  -3  16   3       57.70       59.94      2.46 o 
  -2  16   3       51.08       43.25      1.85 o 
  -1  16   3       11.53       10.38      1.16 o 
   0  16   3        5.34        5.60      1.43 o 
   1  16   3       84.16       88.19      2.80 o 
   2  16   3      410.05      386.80      8.52 o 
   3  16   3       91.45       75.45      3.12 o 
   4  16   3      303.52      293.37      6.84 o 
   5  16   3       10.92        8.42      1.68 o 
   6  16   3        2.28        8.50      2.70 o 
   7  16   3        5.19        6.50      1.85 o 
  -9  17   3       23.71       16.29      2.48 o 
  -8  17   3       20.93       21.61      2.02 o 
  -7  17   3       26.34       27.80      2.07 o 
  -6  17   3       17.37       17.20      1.72 o 
  -5  17   3       28.01       30.02      1.69 o 
  -4  17   3        1.14        0.00      1.04 o 
  -3  17   3      210.49      222.38      5.26 o 
  -2  17   3       41.80       40.51      1.82 o 
  -1  17   3        7.86        9.26      1.28 o 
   0  17   3        0.02        0.00      0.95 o 
   1  17   3      534.91      499.47     10.70 o 
   2  17   3       10.69       12.13      1.46 o 
   3  17   3        0.27        1.73      1.65 o 
   4  17   3        0.01        1.00      1.45 o 
   5  17   3        6.17        6.58      1.65 o 
   6  17   3        6.18        6.53      1.72 o 
   7  17   3        3.91        3.00      1.71 o 
  -8  18   3       30.61       34.37      2.87 o 
  -7  18   3       25.59       28.35      2.14 o 
  -6  18   3      103.75      115.98      3.84 o 
  -5  18   3      117.28      119.21      3.92 o 
  -4  18   3       24.46       27.85      1.77 o 
  -3  18   3       94.86       87.94      2.90 o 
  -2  18   3      125.91      124.05      3.48 o 
  -1  18   3       17.56       16.75      1.38 o 
   0  18   3      188.92      183.26      4.14 o 
   1  18   3      581.23      583.18     12.36 o 
   2  18   3      178.26      197.79      5.02 o 
   3  18   3      224.03      206.10      5.80 o 
   4  18   3       14.14       14.54      1.83 o 
   5  18   3        3.57        2.61      1.52 o 
   6  18   3        2.71        3.29      1.60 o 
  -8  19   3       36.44       37.43      2.99 o 
  -7  19   3       86.55       92.08      3.59 o 
  -6  19   3        7.20        9.50      1.72 o 
  -5  19   3       52.81       50.85      2.49 o 
  -4  19   3       96.11       94.01      3.08 o 
  -3  19   3       34.49       36.29      1.87 o 
  -2  19   3        3.57        3.77      1.26 o 
  -1  19   3      236.47      234.47      5.58 o 
   0  19   3        0.09        0.00      1.16 o 
   1  19   3        0.12        0.08      1.23 o 
   2  19   3      195.26      202.62      5.16 o 
   3  19   3       29.81       31.77      2.17 o 
   4  19   3       23.41       21.54      2.02 o 
   5  19   3        0.00        0.81      1.64 o 
   6  19   3        9.17        5.79      2.00 o 
  -7  20   3        3.13        4.00      1.76 o 
  -6  20   3        1.27        3.94      1.68 o 
  -5  20   3       25.44       29.58      2.88 o 
  -4  20   3       19.75       18.20      1.58 o 
  -3  20   3        0.06        1.46      1.22 o 
  -2  20   3      122.07      109.66      3.38 o 
  -1  20   3       29.96       22.38      1.82 o 
   0  20   3        7.55       12.47      1.44 o 
   1  20   3       35.06       30.21      1.80 o 
   2  20   3       82.62       95.61      3.62 o 
   3  20   3       18.99       18.64      1.97 o 
   4  20   3       14.05       17.59      1.95 o 
   5  20   3        2.19        2.39      2.00 o 
   6  20   3       16.51       22.83      2.42 o 
  -7  21   3        1.63        4.30      1.73 o 
  -6  21   3        4.33        5.25      1.79 o 
  -5  21   3       13.24       16.57      2.66 o 
  -4  21   3      111.12      112.80      4.08 o 
  -3  21   3       70.08       73.90      2.77 o 
  -2  21   3       10.49       10.78      1.40 o 
  -1  21   3       83.95       79.70      2.81 o 
   0  21   3       22.31       23.14      1.81 o 
   1  21   3       89.96       84.36      3.03 o 
   2  21   3       53.59       58.17      2.55 o 
   3  21   3        0.00        0.00      1.51 o 
   4  21   3       18.27       19.94      2.05 o 
   5  21   3       52.05       53.00      2.96 o 
  -6  22   3       57.39       64.53      3.17 o 
  -5  22   3      202.63      208.49      6.11 o 
  -4  22   3       22.31       18.81      2.04 o 
  -3  22   3       26.58       34.30      2.08 o 
  -2  22   3       62.59       58.08      2.48 o 
  -1  22   3        9.35       10.21      1.45 o 
   0  22   3      108.12      125.43      3.76 o 
   1  22   3        1.83        2.18      1.35 o 
   2  22   3       35.20       42.31      2.21 o 
   3  22   3        0.74        0.00      1.62 o 
   4  22   3       52.19       54.60      2.96 o 
   5  22   3       10.08       10.05      1.96 o 
  -6  23   3       50.63       54.39      3.06 o 
  -5  23   3        4.12        4.47      1.76 o 
  -4  23   3       31.13       33.83      2.41 o 
  -3  23   3       11.86        7.58      1.79 o 
  -2  23   3       17.45       21.93      1.75 o 
  -1  23   3        0.16        0.00      1.12 o 
   0  23   3       65.69       66.03      2.71 o 
   1  23   3       17.12       18.77      2.03 o 
   2  23   3       22.70       22.62      1.96 o 
   3  23   3        8.37       12.67      2.58 o 
   4  23   3        8.53       10.70      2.00 o 
  -5  24   3       20.83       23.32      2.27 o 
  -4  24   3       20.96       20.09      2.11 o 
  -3  24   3        0.32        1.58      1.66 o 
  -2  24   3        0.42        0.00      1.31 o 
  -1  24   3        1.62        4.83      1.39 o 
   0  24   3        4.90        3.25      1.46 o 
   1  24   3        1.04        0.60      1.46 o 
   2  24   3       11.77       15.20      1.82 o 
   3  24   3       19.80       25.53      2.28 o 
  -4  25   3        7.05       10.89      1.98 o 
  -3  25   3        2.76        0.00      1.70 o 
  -2  25   3        9.33        5.07      1.40 o 
  -1  25   3       11.46       13.70      1.64 o 
   0  25   3       27.42       29.85      2.05 o 
   1  25   3        0.92        1.93      1.44 o 
   2  25   3        9.44       10.42      1.82 o 
  -2  26   3       23.12       24.34      2.07 o 
  -1  26   3        5.98        3.26      1.45 o 
   0  26   3        3.86        1.64      1.57 o 
   1  26   3       29.57       26.67      2.14 o 
 -11   0   4        2.95       14.62      5.63 o 
 -10   0   4        6.04       10.53      5.00 o 
  -9   0   4       92.16       81.34      4.43 o 
  -8   0   4       85.70      142.74      6.19 o 
  -7   0   4       19.69       19.18      1.36 o 
  -6   0   4      362.44      375.31      8.98 o 
  -5   0   4       65.90       98.62      2.95 o 
  -4   0   4      709.44      863.02     68.04 o 
  -3   0   4      159.83      285.91     10.06 o 
  -2   0   4     3080.16     3136.03     70.19 o 
  -1   0   4      831.43      857.06     19.26 o 
   0   0   4      132.74      262.52     13.44 o 
   1   0   4      461.64      454.95      8.84 o 
   2   0   4       45.01       36.19      2.00 o 
   3   0   4      550.62      541.59     14.43 o 
   4   0   4       10.34       18.41      2.34 o 
   5   0   4        7.71       12.40      2.41 o 
   6   0   4      762.02      826.47     29.84 o 
   7   0   4      127.75      122.43      5.31 o 
   8   0   4       38.85       43.61      4.17 o 
   9   0   4       28.45       26.78      4.31 o 
 -11   1   4        1.00        0.00      3.62 o 
 -10   1   4        0.89        0.00      3.15 o 
  -9   1   4        1.99        2.55      2.41 o 
  -8   1   4      411.01      415.28     10.26 o 
  -7   1   4        2.90        1.13      0.62 o 
  -6   1   4       10.99       16.75      1.43 o 
  -5   1   4      174.19      201.22      4.30 o 
  -4   1   4     2948.74     3126.15     50.53 o 
  -3   1   4      429.24      518.18      9.36 o 
  -1   1   4       74.96       96.55      3.20 o 
   0   1   4     3817.12     3973.88     51.79 o 
   1   1   4      570.62      609.35      8.89 o 
   2   1   4       78.60       89.63      2.10 o 
   3   1   4       13.89       37.55     11.54 o 
   4   1   4      178.19      172.00      4.26 o 
   5   1   4      620.93      634.26     12.17 o 
   6   1   4      220.27      274.11      8.41 o 
   7   1   4       13.06       10.61      1.67 o 
   8   1   4        0.57        0.00      1.67 o 
   9   1   4        0.09        0.00      1.68 o 
 -11   2   4       13.72       13.00      3.85 o 
 -10   2   4        6.28        5.29      1.97 o 
  -9   2   4        6.42        5.29      1.44 o 
  -8   2   4      445.27      413.94      8.91 o 
  -7   2   4        6.31        6.68      0.78 o 
  -6   2   4      103.25      106.04      4.58 o 
  -5   2   4        4.90       12.49      3.72 o 
  -4   2   4     1107.34     1302.43     21.64 o 
  -3   2   4     1787.19     1810.11     28.03 o 
  -2   2   4        0.49        0.00      0.74 o 
  -1   2   4        0.99        3.16      1.13 o 
   0   2   4       95.24       99.34      2.70 o 
   1   2   4      711.86      758.14     11.15 o 
   2   2   4      143.88      162.53      3.02 o 
   3   2   4       19.52       24.89      1.55 o 
   4   2   4       97.26      102.96      2.81 o 
   5   2   4       12.15       23.13      5.72 o 
   6   2   4      277.38      281.99      8.33 o 
   7   2   4        5.27        1.34      2.00 o 
   8   2   4       13.05       17.05      2.01 o 
   9   2   4       15.29       15.53      2.17 o 
 -11   3   4        2.43        0.00      3.56 o 
 -10   3   4        2.15        1.01      2.28 o 
  -9   3   4      104.97       97.14      3.62 o 
  -8   3   4       15.89       17.43      2.21 o 
  -7   3   4        1.03        0.00      0.73 o 
  -6   3   4      163.76      166.47      3.29 o 
  -5   3   4      516.92      513.36      8.55 o 
  -4   3   4      233.76      295.31     17.54 o 
  -3   3   4      838.52      931.64     20.44 o 
  -2   3   4      196.38      201.36      3.27 o 
  -1   3   4        7.23       10.28      1.29 o 
   0   3   4      250.32      271.92      3.80 o 
   1   3   4     1132.97     1095.75     17.60 o 
   2   3   4        6.85        7.35      1.31 o 
   3   3   4      324.72      287.29      5.47 o 
   4   3   4      131.51      150.53      5.24 o 
   5   3   4     1045.00     1012.12     21.63 o 
   6   3   4       53.69       50.88      2.94 o 
   7   3   4        0.67        0.00      1.46 o 
   8   3   4       45.89       46.08      3.57 o 
   9   3   4       20.54       24.54      2.32 o 
 -11   4   4        9.06       11.94      3.78 o 
 -10   4   4       12.91       18.29      2.40 o 
  -9   4   4       15.39       11.57      1.69 o 
  -8   4   4        0.73        0.00      0.98 o 
  -7   4   4        2.33        3.05      0.58 o 
  -6   4   4       18.79       18.52      0.94 o 
  -5   4   4       20.18       29.44      2.50 o 
  -4   4   4      670.08      723.36     13.11 o 
  -3   4   4      818.41      756.83     11.63 o 
  -2   4   4      279.59      314.08      4.94 o 
  -1   4   4     1267.79     1276.24     18.33 o 
   0   4   4     1059.26     1099.97     15.79 o 
   1   4   4      212.00      252.38      4.93 o 
   2   4   4        0.20        1.83      0.71 o 
   3   4   4      286.65      307.84      6.26 o 
   4   4   4       23.19       25.69      1.64 o 
   5   4   4      320.42      359.69     17.21 o 
   6   4   4       21.42       19.93      2.96 o 
   7   4   4       37.13       32.30      2.10 o 
   8   4   4        6.22       13.32      1.90 o 
   9   4   4        6.15       10.43      2.02 o 
 -11   5   4        2.24        8.74      8.99 o 
 -10   5   4        3.86        1.21      1.93 o 
  -9   5   4        7.96        8.73      4.38 o 
  -8   5   4       25.49       29.45      1.64 o 
  -7   5   4      115.87      106.11      2.40 o 
  -6   5   4       66.31       60.63      1.75 o 
  -5   5   4      531.06      544.65      9.32 o 
  -4   5   4      316.42      289.90      5.41 o 
  -3   5   4       35.02       32.15      1.71 o 
  -2   5   4      513.29      516.45      7.96 o 
  -1   5   4      138.59      166.12      7.54 o 
   0   5   4      264.36      301.95      9.20 o 
   1   5   4     1272.18     1327.46     21.37 o 
   2   5   4      113.91      109.78      3.02 o 
   3   5   4       63.78       62.95      3.39 o 
   4   5   4      213.54      203.22      4.58 o 
   5   5   4        8.29        9.46      1.88 o 
   6   5   4       66.21       62.10      2.53 o 
   7   5   4       54.09       52.95      3.57 o 
   8   5   4        8.23        9.05      1.75 o 
   9   5   4       38.61       56.47      3.18 o 
 -11   6   4        4.10        2.51      2.38 o 
 -10   6   4        9.42        7.82      2.16 o 
  -9   6   4        6.91        4.07      1.63 o 
  -8   6   4        5.05        3.86      1.14 o 
  -7   6   4      287.29      262.60      6.00 o 
  -6   6   4      128.12      135.08      3.10 o 
  -5   6   4      435.67      408.80      6.79 o 
  -4   6   4      846.67      857.82     14.54 o 
  -3   6   4        5.22        7.50      0.54 o 
  -2   6   4        0.01        1.99      0.82 o 
  -1   6   4      490.28      490.37      8.91 o 
   0   6   4        2.01        1.14      0.42 o 
   1   6   4       36.58       35.24      1.43 o 
   2   6   4      414.68      434.17      9.49 o 
   3   6   4      309.09      281.14      7.11 o 
   4   6   4        4.74        2.60      1.28 o 
   5   6   4       30.34       20.03      1.74 o 
   6   6   4       24.28       21.13      1.73 o 
   7   6   4        0.03        0.35      1.42 o 
   8   6   4        2.18        3.08      2.07 o 
 -11   7   4        0.02        1.12      3.95 o 
 -10   7   4        6.65        4.43      3.47 o 
  -9   7   4        7.92        6.05      1.85 o 
  -8   7   4        2.42        4.98      1.14 o 
  -7   7   4       25.66       27.70      1.51 o 
  -6   7   4        1.75        0.00      0.78 o 
  -5   7   4        0.00        0.54      0.59 o 
  -4   7   4       27.27       18.06      0.86 o 
  -3   7   4       64.55       46.06      1.26 o 
  -2   7   4       29.00       32.86      1.12 o 
  -1   7   4      863.43      870.37     14.62 o 
   0   7   4     1066.23     1021.14     16.13 o 
   1   7   4        0.04        0.00      0.65 o 
   2   7   4       15.43       19.07      1.17 o 
   3   7   4      362.87      375.41     10.01 o 
   4   7   4      211.64      202.39      4.69 o 
   5   7   4      303.46      271.37      7.64 o 
   6   7   4       20.81       23.37      1.78 o 
   7   7   4       23.69       17.46      1.84 o 
   8   7   4        0.02        0.00      1.55 o 
 -11   8   4        4.50        6.64      2.41 o 
 -10   8   4       13.52       11.23      2.35 o 
  -9   8   4        0.95        1.39      1.71 o 
  -8   8   4      240.22      221.32      5.41 o 
  -7   8   4      101.98      101.98      2.90 o 
  -6   8   4       94.83       91.00      2.48 o 
  -5   8   4      381.26      372.47      7.17 o 
  -4   8   4       14.78       10.50      0.72 o 
  -3   8   4        1.78        3.16      1.07 o 
  -2   8   4      602.46      586.08      8.96 o 
  -1   8   4      108.47      127.46      2.47 o 
   0   8   4     2013.86     2118.82     33.20 o 
   1   8   4      134.81      123.39      2.64 o 
   2   8   4      710.35      706.46     13.92 o 
   3   8   4        6.85        9.65      1.89 o 
   4   8   4      298.70      274.07      6.80 o 
   5   8   4      127.82      118.24      3.46 o 
   6   8   4       20.32       12.98      1.60 o 
   7   8   4        3.89        5.12      1.60 o 
   8   8   4        0.69        0.00      1.57 o 
 -10   9   4        2.37        2.63      2.26 o 
  -9   9   4       46.97       42.20      2.45 o 
  -8   9   4        1.67        4.36      1.45 o 
  -7   9   4      210.44      215.43      5.11 o 
  -6   9   4      148.08      136.29      3.51 o 
  -5   9   4       18.67       18.41      1.22 o 
  -4   9   4      607.56      577.17     10.54 o 
  -3   9   4      138.83      149.75      2.72 o 
  -2   9   4       39.53       39.66      1.70 o 
  -1   9   4       75.45       68.58      1.74 o 
   0   9   4      398.82      356.76      5.58 o 
   1   9   4     1536.87     1490.82     26.55 o 
   2   9   4       17.37       20.26      1.33 o 
   3   9   4      438.81      409.89     10.95 o 
   4   9   4      352.96      341.22     10.29 o 
   5   9   4      162.55      140.47      4.29 o 
   6   9   4        1.22        2.05      1.79 o 
   7   9   4      129.36      125.24      4.48 o 
   8   9   4        4.38        3.57      1.76 o 
 -10  10   4        3.91        1.62      1.99 o 
  -9  10   4        7.45        8.80      1.75 o 
  -8  10   4       35.68       36.23      2.31 o 
  -7  10   4       64.28       58.32      2.28 o 
  -6  10   4       93.63       94.97      2.90 o 
  -5  10   4       43.54       40.45      1.77 o 
  -4  10   4      135.80      133.37      3.00 o 
  -3  10   4      127.68      123.02      2.34 o 
  -2  10   4       21.38       22.42      0.83 o 
  -1  10   4      305.10      340.12      6.37 o 
   0  10   4       23.24       21.15      0.96 o 
   1  10   4      289.16      279.82      5.86 o 
   2  10   4       35.44       29.82      1.52 o 
   3  10   4      104.46       96.72      8.20 o 
   4  10   4       36.52       34.96      2.30 o 
   5  10   4       75.82       69.97      4.03 o 
   6  10   4        0.00        0.55      1.54 o 
   7  10   4        7.96        4.87      1.67 o 
   8  10   4       37.24       42.60      4.87 o 
 -10  11   4        1.97        1.45      1.96 o 
  -9  11   4       42.37       36.35      2.34 o 
  -8  11   4        7.17       10.76      1.81 o 
  -7  11   4       89.90      103.00      3.17 o 
  -6  11   4      174.73      159.59      4.35 o 
  -5  11   4        2.10        0.52      1.23 o 
  -4  11   4      207.95      195.91      3.54 o 
  -3  11   4        7.06       10.83      0.94 o 
  -2  11   4        3.56        6.19      0.70 o 
  -1  11   4       43.22       39.20      1.32 o 
   0  11   4       83.78       61.66      1.90 o 
   1  11   4       10.51        6.41      1.01 o 
   2  11   4       16.28       11.30      1.80 o 
   3  11   4      254.66      252.15      6.45 o 
   4  11   4        0.15        0.29      1.50 o 
   5  11   4       24.58       13.73      1.91 o 
   6  11   4       81.75       82.44      3.35 o 
   7  11   4        0.15        0.00      1.46 o 
   8  11   4        0.22        2.24      1.82 o 
 -10  12   4       20.52       23.71      2.68 o 
  -9  12   4       13.22       15.43      2.09 o 
  -8  12   4      124.96      119.25      4.53 o 
  -7  12   4      583.41      586.48     12.92 o 
  -6  12   4        0.45        0.00      1.15 o 
  -5  12   4        1.05        0.10      0.85 o 
  -4  12   4        4.55        2.44      0.97 o 
  -3  12   4      219.12      223.55      4.21 o 
  -2  12   4        0.22        1.61      0.64 o 
  -1  12   4       11.34       14.02      0.83 o 
   0  12   4      156.92      153.74      3.26 o 
   1  12   4       43.12       35.61      1.75 o 
   2  12   4      768.37      765.79     15.83 o 
   3  12   4       39.18       38.29      2.08 o 
   4  12   4        1.71        1.31      1.45 o 
   5  12   4       11.77       13.09      1.75 o 
   6  12   4       94.48       72.58      3.36 o 
   7  12   4       32.43       25.21      3.14 o 
   8  12   4        0.03        1.35      1.87 o 
 -10  13   4        0.26        0.00      2.13 o 
  -9  13   4       17.65       19.03      2.18 o 
  -8  13   4      132.95      136.15      4.91 o 
  -7  13   4        0.17        0.67      1.36 o 
  -6  13   4        0.68        0.00      1.15 o 
  -5  13   4       90.70       88.33      2.50 o 
  -4  13   4        0.06        0.00      0.64 o 
  -3  13   4       49.40       56.91      1.58 o 
  -2  13   4       12.12       11.60      0.87 o 
  -1  13   4        0.27        0.00      0.87 o 
   0  13   4        3.91        5.28      0.88 o 
   1  13   4     1500.88     1479.56     27.59 o 
   2  13   4      271.00      265.29      6.11 o 
   3  13   4      731.11      717.64     16.48 o 
   4  13   4      501.86      457.75     11.83 o 
   5  13   4        0.61        0.33      1.42 o 
   6  13   4       10.06        9.21      1.70 o 
   7  13   4        0.57        0.00      1.77 o 
  -9  14   4       20.36       24.02      2.44 o 
  -8  14   4       11.57        5.33      1.88 o 
  -7  14   4       28.30       27.72      1.91 o 
  -6  14   4       28.62       25.63      1.82 o 
  -5  14   4       13.21       17.02      1.52 o 
  -4  14   4      140.55      137.06      3.45 o 
  -3  14   4        3.51        5.17      0.76 o 
  -2  14   4       32.87       35.04      1.47 o 
  -1  14   4      202.19      196.94      4.24 o 
   0  14   4        0.88        0.17      0.85 o 
   1  14   4      186.38      176.37      4.26 o 
   2  14   4        8.60        8.21      1.93 o 
   3  14   4       12.99        8.11      1.61 o 
   4  14   4        2.70        3.20      1.44 o 
   5  14   4       46.39       47.17      2.58 o 
   6  14   4       37.12       32.64      2.30 o 
   7  14   4       11.55        8.11      2.09 o 
  -9  15   4        0.57        2.79      1.94 o 
  -8  15   4        0.63        0.40      1.82 o 
  -7  15   4       48.77       48.65      2.43 o 
  -6  15   4      120.35      122.72      3.84 o 
  -5  15   4        1.30        0.00      1.22 o 
  -4  15   4        8.85        8.25      1.12 o 
  -3  15   4        4.67        4.06      1.34 o 
  -2  15   4        9.59       10.32      1.55 o 
  -1  15   4       34.17       31.99      2.34 o 
   0  15   4       36.20       30.86      1.44 o 
   1  15   4       57.70       55.43      2.21 o 
   2  15   4      329.79      321.06      7.32 o 
   3  15   4       29.79       28.14      2.07 o 
   4  15   4       76.89       70.68      4.03 o 
   5  15   4        1.12        1.23      1.46 o 
   6  15   4        1.74        1.66      1.66 o 
   7  15   4       16.09       16.23      2.24 o 
  -9  16   4       21.99       23.32      2.63 o 
  -8  16   4       10.01        6.88      2.12 o 
  -7  16   4       24.46       28.91      2.02 o 
  -6  16   4        5.84        2.55      1.42 o 
  -5  16   4       56.84       59.25      3.21 o 
  -4  16   4      100.51      105.17      3.00 o 
  -3  16   4       27.36       26.60      1.55 o 
  -2  16   4      116.07      116.63      3.29 o 
  -1  16   4        2.80        2.06      1.03 o 
   0  16   4        3.99        3.85      1.15 o 
   1  16   4      258.17      246.97      5.87 o 
   2  16   4       97.89      100.51      3.58 o 
   3  16   4      194.97      184.46      5.29 o 
   4  16   4       37.70       37.35      2.32 o 
   5  16   4       43.03       38.99      2.90 o 
   6  16   4        2.47        0.72      1.64 o 
  -9  17   4        0.95        2.97      2.12 o 
  -8  17   4        3.64        4.57      2.07 o 
  -7  17   4       61.44       63.60      2.89 o 
  -6  17   4      111.29      117.41      3.95 o 
  -5  17   4       40.63       43.20      2.20 o 
  -4  17   4      415.82      417.26      8.65 o 
  -3  17   4        1.91        1.19      1.10 o 
  -2  17   4       88.47       86.17      2.58 o 
  -1  17   4       82.59       83.32      2.57 o 
   0  17   4      226.25      227.95      5.45 o 
   1  17   4      316.59      286.28      6.60 o 
   2  17   4       49.01       50.84      2.56 o 
   3  17   4        0.20        1.01      1.43 o 
   4  17   4        3.25        5.97      1.63 o 
   5  17   4        7.72        6.87      1.73 o 
   6  17   4        4.54        5.94      1.75 o 
  -8  18   4        1.81        0.00      2.05 o 
  -7  18   4       80.69       82.00      3.88 o 
  -6  18   4       81.68       88.24      3.41 o 
  -5  18   4        1.04        0.00      1.35 o 
  -4  18   4        3.86        4.55      1.45 o 
  -3  18   4      112.26       92.83      3.01 o 
  -2  18   4        1.46        0.32      1.05 o 
  -1  18   4       31.06       32.89      1.62 o 
   0  18   4       78.38       75.99      2.71 o 
   1  18   4      386.13      389.98      8.68 o 
   2  18   4       15.26       22.28      2.11 o 
   3  18   4       36.63       42.15      2.47 o 
   4  18   4       71.67       81.74      3.39 o 
   5  18   4       48.10       51.55      2.84 o 
   6  18   4        0.34        1.61      2.22 o 
  -8  19   4        8.36       11.28      2.39 o 
  -7  19   4        4.75        5.23      2.17 o 
  -6  19   4      204.16      219.95      5.98 o 
  -5  19   4        4.89        5.43      1.54 o 
  -4  19   4       21.81       20.65      1.89 o 
  -3  19   4       26.02       21.63      1.58 o 
  -2  19   4        1.67        0.36      1.12 o 
  -1  19   4       26.45       33.26      1.72 o 
   0  19   4        5.19        4.89      1.29 o 
   1  19   4       26.20       22.64      1.93 o 
   2  19   4       52.99       50.84      2.37 o 
   3  19   4        6.57       10.73      2.18 o 
   4  19   4        0.71        5.60      1.70 o 
   5  19   4       15.10       20.09      2.20 o 
  -7  20   4       36.91       50.12      3.81 o 
  -6  20   4        1.49        1.10      1.62 o 
  -5  20   4      200.46      200.21      6.61 o 
  -4  20   4       69.03       69.05      3.07 o 
  -3  20   4        3.18        1.62      1.22 o 
  -2  20   4        0.08        0.54      1.15 o 
  -1  20   4        0.14        0.00      1.18 o 
   0  20   4       70.46       68.92      2.66 o 
   1  20   4        8.99        5.15      1.41 o 
   2  20   4       10.99       12.26      1.56 o 
   3  20   4       11.96       12.77      1.88 o 
   4  20   4       33.04       42.28      2.62 o 
   5  20   4        4.26        4.85      1.86 o 
  -7  21   4       53.41       55.32      3.88 o 
  -6  21   4       14.28       14.62      2.12 o 
  -5  21   4        3.07        0.91      1.69 o 
  -4  21   4       14.44       18.19      2.02 o 
  -3  21   4        6.78        6.16      1.60 o 
  -2  21   4        0.44        0.00      1.18 o 
  -1  21   4       41.31       39.29      1.99 o 
   0  21   4      117.21      129.67      3.85 o 
   1  21   4        3.80        3.68      1.42 o 
   2  21   4        5.66        7.04      1.53 o 
   3  21   4       31.12       24.45      2.22 o 
   4  21   4        1.93        1.11      1.70 o 
  -6  22   4        4.51        5.25      1.84 o 
  -5  22   4       37.51       46.65      2.73 o 
  -4  22   4        6.08        8.70      2.01 o 
  -3  22   4        0.20        0.00      1.54 o 
  -2  22   4       24.09       17.83      1.57 o 
  -1  22   4       23.25       29.50      2.65 o 
   0  22   4       59.36       59.46      2.53 o 
   1  22   4      103.34       91.87      3.30 o 
   2  22   4      119.22      104.03      3.59 o 
   3  22   4        7.81        9.41      1.88 o 
   4  22   4        2.47        5.46      1.84 o 
  -5  23   4       35.21       40.83      2.98 o 
  -4  23   4       20.31       16.57      2.02 o 
  -3  23   4        5.38        3.23      1.76 o 
  -2  23   4        6.28        7.09      1.83 o 
  -1  23   4       35.31       32.97      2.01 o 
   0  23   4        1.94        3.48      1.49 o 
   1  23   4        0.52        1.46      1.43 o 
   2  23   4       21.55       26.63      2.07 o 
   3  23   4       36.59       53.09      2.93 o 
  -4  24   4        4.12        3.97      1.87 o 
  -3  24   4        0.02        2.12      1.72 o 
  -2  24   4        0.71        4.40      1.72 o 
  -1  24   4        0.36        0.00      1.36 o 
   0  24   4        0.02        0.00      1.44 o 
   1  24   4       20.13       23.59      2.67 o 
   2  24   4       88.37       98.63      3.89 o 
  -3  25   4        7.03       10.55      2.07 o 
  -2  25   4       11.77       14.19      2.00 o 
  -1  25   4       16.57       18.24      1.82 o 
   0  25   4        0.18        1.58      1.70 o 
   1  25   4       18.80       19.96      2.07 o 
 -11   1   5       26.33       30.01      4.28 o 
 -10   1   5        1.29        3.39      3.19 o 
  -9   1   5        2.73        3.06      2.72 o 
  -8   1   5       13.49       16.71      1.39 o 
  -7   1   5        0.00        0.99      0.59 o 
  -6   1   5      328.58      313.21      6.19 o 
  -5   1   5      408.10      400.07      7.24 o 
  -4   1   5       67.65      105.44      8.55 o 
  -3   1   5      110.93      150.23      4.76 o 
  -2   1   5      137.69      140.36      2.68 o 
  -1   1   5      621.33      688.96      9.30 o 
   0   1   5      872.32      871.44     13.78 o 
   1   1   5       13.61       14.53      1.21 o 
   2   1   5      156.75      150.18      3.97 o 
   3   1   5        8.20        7.55      0.88 o 
   4   1   5        2.61        0.00      1.38 o 
   5   1   5       20.57       19.84      1.65 o 
   6   1   5        6.63        5.55      2.13 o 
   7   1   5       29.52       28.57      3.10 o 
   8   1   5        0.02        0.17      1.68 o 
 -11   2   5        0.20        0.00      3.51 o 
 -10   2   5       13.78       10.67      3.43 o 
  -9   2   5       42.91       39.12      4.23 o 
  -8   2   5        8.10       13.53      1.88 o 
  -7   2   5        0.98        1.60      1.15 o 
  -6   2   5        0.28        3.77      1.63 o 
  -5   2   5      205.33      202.40      4.11 o 
  -4   2   5     3266.64     3271.44     52.34 o 
  -3   2   5     1777.38     1680.26     24.26 o 
  -2   2   5      784.28      825.04     12.57 o 
  -1   2   5      661.28      665.18     11.05 o 
   0   2   5     2015.54     2275.25     33.70 o 
   1   2   5       78.59       96.52      2.19 o 
   2   2   5        0.02        0.66      0.85 o 
   3   2   5        4.63        4.40      1.01 o 
   4   2   5      469.38      438.83      9.23 o 
   5   2   5       62.08       60.27      2.43 o 
   6   2   5       85.59       89.26      3.57 o 
   7   2   5        5.40        6.45      1.80 o 
   8   2   5        2.88        1.10      1.72 o 
 -11   3   5        6.37        7.38      3.92 o 
 -10   3   5       11.75        7.99      3.40 o 
  -9   3   5        8.54        6.27      2.52 o 
  -8   3   5       34.36       35.83      2.01 o 
  -7   3   5       75.64       67.12      2.13 o 
  -6   3   5      259.92      252.44      6.14 o 
  -5   3   5        0.64       12.30      2.98 o 
  -4   3   5      206.13      275.16     10.08 o 
  -3   3   5       38.88       37.85      3.50 o 
  -2   3   5        0.29        1.48      0.52 o 
   1   3   5       15.70       33.65      1.67 o 
   2   3   5       45.02       48.41      1.71 o 
   3   3   5      243.81      238.07      6.96 o 
   4   3   5      136.65      141.93      6.31 o 
   5   3   5        0.27        0.00      1.21 o 
   6   3   5      105.70      101.64      3.77 o 
   7   3   5       32.39       31.59      2.28 o 
   8   3   5       22.80       20.93      4.19 o 
 -11   4   5       13.13       11.35      3.80 o 
 -10   4   5        9.90       10.22      3.53 o 
  -9   4   5       47.30       40.17      2.88 o 
  -8   4   5        7.63        7.19      1.38 o 
  -7   4   5       70.02       63.46      3.25 o 
  -6   4   5        5.73        7.65      1.32 o 
  -5   4   5     1329.18     1321.62     24.17 o 
  -4   4   5       75.89      114.20      7.10 o 
  -3   4   5      104.88       80.40      1.78 o 
  -2   4   5      295.12      293.84      5.18 o 
  -1   4   5       72.03       59.62      1.27 o 
   0   4   5      267.33      292.09      5.52 o 
   1   4   5      542.72      553.00      9.58 o 
   2   4   5      182.50      165.82      4.18 o 
   3   4   5       41.78       37.58      2.19 o 
   4   4   5     1997.49     1920.08     39.95 o 
   5   4   5      212.65      187.24      5.56 o 
   6   4   5        2.66        3.12      1.90 o 
   7   4   5        4.62        2.89      1.55 o 
   8   4   5       11.47       11.02      2.86 o 
 -11   5   5        3.86        6.58      3.74 o 
 -10   5   5       55.32       57.00      3.51 o 
  -9   5   5       26.50       20.89      2.33 o 
  -8   5   5       20.07       19.52      2.03 o 
  -7   5   5        0.13        1.49      1.25 o 
  -6   5   5       73.18       79.11      2.39 o 
  -5   5   5        0.25        3.31      1.33 o 
  -4   5   5     2326.79     2328.72     44.80 o 
  -3   5   5      664.38      635.23     10.25 o 
  -2   5   5       91.11       81.29      2.18 o 
  -1   5   5        8.51        5.47      0.60 o 
   0   5   5      159.65      191.36      5.42 o 
   1   5   5      948.34      942.83     17.04 o 
   2   5   5        9.04        5.91      1.11 o 
   3   5   5      233.49      228.85      9.00 o 
   4   5   5       10.66       15.85      3.10 o 
   5   5   5       54.02       42.75      2.20 o 
   6   5   5        9.38       11.33      1.70 o 
   7   5   5        0.00        0.51      1.54 o 
   8   5   5        1.20        0.25      1.59 o 
 -11   6   5        0.30        0.00      3.51 o 
 -10   6   5        6.54       12.87      2.63 o 
  -9   6   5       61.82       65.73      3.75 o 
  -8   6   5      286.12      260.67      6.83 o 
  -7   6   5       37.10       34.66      1.95 o 
  -6   6   5      424.84      430.61      8.44 o 
  -5   6   5      269.78      273.23      5.45 o 
  -4   6   5      211.35      228.96      4.10 o 
  -3   6   5      422.72      425.80      7.26 o 
  -2   6   5      341.63      301.57      5.03 o 
  -1   6   5       59.02       47.54      1.35 o 
   0   6   5       26.16       29.11      1.06 o 
   1   6   5      201.81      197.18      6.93 o 
   2   6   5       13.71        8.73      1.33 o 
   3   6   5       47.54       38.65      2.71 o 
   4   6   5      252.44      215.29      5.94 o 
   5   6   5       17.86       18.19      1.72 o 
   6   6   5        1.92        1.10      1.41 o 
   7   6   5       43.94       46.51      3.10 o 
   8   6   5        4.38        3.65      2.01 o 
 -11   7   5        7.30        7.78      4.93 o 
 -10   7   5       21.40       25.68      3.12 o 
  -9   7   5        0.00        0.00      1.94 o 
  -8   7   5        1.79        6.00      1.61 o 
  -7   7   5       64.51       75.51      3.07 o 
  -6   7   5       70.47       64.42      2.12 o 
  -5   7   5        1.13        2.06      0.65 o 
  -4   7   5      200.97      195.85      3.66 o 
  -3   7   5      144.94      163.78      3.06 o 
  -2   7   5        0.00        1.04      0.39 o 
  -1   7   5       21.65       26.82      1.08 o 
   0   7   5        1.53        1.80      0.64 o 
   1   7   5       88.63       82.79      2.00 o 
   2   7   5      148.78      136.55      3.32 o 
   3   7   5      173.81      175.66      4.63 o 
   4   7   5       12.73        9.64      1.58 o 
   5   7   5      144.31      107.35      4.94 o 
   6   7   5       32.26       37.71      2.37 o 
   7   7   5        1.30        2.15      1.73 o 
   8   7   5        3.89        2.42      1.80 o 
 -10   8   5       27.04       31.96      2.93 o 
  -9   8   5       27.33       23.55      2.42 o 
  -8   8   5      257.21      266.26      8.01 o 
  -7   8   5      264.96      257.10      6.18 o 
  -6   8   5       59.98       51.79      1.84 o 
  -5   8   5       61.48       52.44      1.55 o 
  -4   8   5      162.90      154.28      3.01 o 
  -3   8   5       22.05       24.57      0.85 o 
  -2   8   5      212.52      233.16      4.28 o 
  -1   8   5      322.08      294.04      6.46 o 
   0   8   5      470.54      457.29      8.43 o 
   1   8   5      184.28      174.68      3.51 o 
   2   8   5        0.00        0.00      0.81 o 
   3   8   5       74.04       69.91      3.08 o 
   4   8   5      214.33      199.29      5.72 o 
   5   8   5       90.74       80.31      3.93 o 
   6   8   5        0.77        1.90      1.66 o 
   7   8   5        3.83        4.18      1.71 o 
   8   8   5        1.17        0.39      1.96 o 
 -10   9   5       21.09       21.86      2.46 o 
  -9   9   5        0.00        3.84      1.90 o 
  -8   9   5      232.37      216.03      5.63 o 
  -7   9   5        2.37        5.23      1.40 o 
  -6   9   5        7.64        5.49      0.97 o 
  -5   9   5        8.32        6.98      1.91 o 
  -4   9   5      354.56      348.84      6.61 o 
  -3   9   5       77.97       81.05      1.83 o 
  -2   9   5      168.04      195.69      4.13 o 
  -1   9   5        8.89       11.39      0.82 o 
   0   9   5        2.81        2.17      0.75 o 
   1   9   5      237.23      240.24      4.46 o 
   2   9   5      118.21      106.42      3.36 o 
   3   9   5      248.70      228.71      6.77 o 
   4   9   5       14.32        9.62      1.55 o 
   5   9   5        0.12        2.89      1.74 o 
   6   9   5       31.25       24.05      4.53 o 
   7   9   5        2.06        1.51      1.77 o 
 -10  10   5        1.95        0.88      2.08 o 
  -9  10   5       82.38       91.33      4.49 o 
  -8  10   5      149.78      144.94      4.40 o 
  -7  10   5       59.41       56.85      2.61 o 
  -6  10   5      181.32      169.60      4.44 o 
  -5  10   5       79.67       86.14      2.53 o 
  -4  10   5       88.17       87.09      2.20 o 
  -3  10   5        0.15        0.00      0.62 o 
  -2  10   5      166.90      170.14      3.70 o 
  -1  10   5      356.05      386.74      7.67 o 
   0  10   5      159.29      158.86      3.99 o 
   1  10   5       65.27       62.66      2.13 o 
   2  10   5        6.67        1.72      1.00 o 
   3  10   5      311.63      310.92     10.44 o 
   4  10   5       30.35       26.67      3.28 o 
   5  10   5      256.21      242.35      7.46 o 
   6  10   5        0.72        0.22      2.07 o 
   7  10   5        0.11        0.00      2.24 o 
 -10  11   5       27.34       28.22      2.80 o 
  -9  11   5       38.77       42.33      3.77 o 
  -8  11   5      122.19      123.77      4.06 o 
  -7  11   5       31.31       28.55      2.27 o 
  -6  11   5      317.88      320.92      7.47 o 
  -5  11   5      162.25      149.63      4.02 o 
  -4  11   5      670.91      658.53     11.30 o 
  -3  11   5      144.32      143.92      3.39 o 
  -2  11   5       19.88       20.38      0.94 o 
  -1  11   5      144.19      130.30      3.26 o 
   0  11   5      210.28      216.33      4.61 o 
   1  11   5      264.44      271.51      5.82 o 
   2  11   5        1.00        0.00      1.08 o 
   3  11   5       75.01       73.90      2.91 o 
   4  11   5       30.41       25.06      2.24 o 
   5  11   5       30.01       36.79      3.30 o 
   6  11   5       25.86       23.31      2.46 o 
   7  11   5       12.52       21.85      2.31 o 
 -10  12   5       16.62       15.08      2.48 o 
  -9  12   5       51.03       55.81      3.60 o 
  -8  12   5       25.19       25.28      2.36 o 
  -7  12   5        1.25        0.04      1.64 o 
  -6  12   5      211.00      208.16      5.27 o 
  -5  12   5      110.81      114.32      3.40 o 
  -4  12   5        8.61        7.94      1.20 o 
  -3  12   5        3.09        1.27      0.86 o 
  -2  12   5      156.95      166.15      3.59 o 
  -1  12   5        0.77        0.51      0.81 o 
   0  12   5      458.47      446.89      8.22 o 
   1  12   5      126.28      122.32      3.40 o 
   2  12   5       12.87       16.74      1.44 o 
   3  12   5      242.94      237.72      7.20 o 
   4  12   5       56.25       51.17      2.50 o 
   5  12   5       22.99       15.49      2.16 o 
   6  12   5        1.25        5.28      1.90 o 
   7  12   5        0.24        0.00      1.67 o 
 -10  13   5       28.44       27.66      3.25 o 
  -9  13   5       26.26       20.97      2.69 o 
  -8  13   5       24.22       23.40      2.33 o 
  -7  13   5        4.94        2.34      1.78 o 
  -6  13   5       59.10       55.93      3.20 o 
  -5  13   5        4.92        5.63      1.28 o 
  -4  13   5      101.55      105.64      2.81 o 
  -3  13   5        5.74        5.70      0.89 o 
  -2  13   5       23.27       20.67      1.03 o 
  -1  13   5       29.84       28.07      1.71 o 
   0  13   5       88.98       92.35      2.72 o 
   1  13   5     1351.49     1324.58     26.83 o 
   2  13   5        1.20        0.00      1.28 o 
   3  13   5       71.33       58.90      2.69 o 
   4  13   5       11.86        5.93      1.47 o 
   5  13   5        0.59        0.67      1.48 o 
   6  13   5        1.42        0.49      2.39 o 
   7  13   5        0.58        0.00      1.52 o 
  -9  14   5        0.61        0.66      2.20 o 
  -8  14   5        0.48        0.00      1.82 o 
  -7  14   5        6.91        6.53      2.07 o 
  -6  14   5      124.66      122.34      3.79 o 
  -5  14   5      730.40      738.84     15.86 o 
  -4  14   5       64.47       65.58      2.17 o 
  -3  14   5       11.18        8.86      1.07 o 
  -2  14   5        2.39        0.98      0.90 o 
  -1  14   5        2.82        0.32      1.27 o 
   0  14   5      545.68      524.94     11.15 o 
   1  14   5      161.38      152.97      4.16 o 
   2  14   5      113.11      103.62      3.24 o 
   3  14   5       55.51       40.15      2.29 o 
   4  14   5        1.63        2.55      1.49 o 
   5  14   5        0.00        0.03      1.57 o 
   6  14   5        0.86        0.81      1.66 o 
  -9  15   5       22.52       14.71      2.93 o 
  -8  15   5       10.46        9.14      2.50 o 
  -7  15   5       35.82       31.81      2.50 o 
  -6  15   5       77.96       70.05      2.82 o 
  -5  15   5       37.17       37.16      2.05 o 
  -4  15   5      457.99      460.62     10.28 o 
  -3  15   5       46.32       49.11      1.95 o 
  -2  15   5        4.89        2.48      0.95 o 
  -1  15   5       35.26       27.91      1.42 o 
   0  15   5        0.57        2.87      1.14 o 
   1  15   5      210.82      194.83      5.52 o 
   2  15   5      214.14      201.24      5.09 o 
   3  15   5        9.27        9.93      1.89 o 
   4  15   5        0.00        0.00      1.41 o 
   5  15   5       10.74        4.65      1.65 o 
   6  15   5       20.02       23.67      2.25 o 
  -9  16   5       16.99       18.82      2.97 o 
  -8  16   5        7.46        4.70      2.11 o 
  -7  16   5       93.24      102.27      4.28 o 
  -6  16   5       93.22       93.16      5.29 o 
  -5  16   5       10.71       11.16      1.56 o 
  -4  16   5        9.06        8.62      1.44 o 
  -3  16   5      107.55      102.01      3.06 o 
  -2  16   5       24.90       21.19      1.44 o 
  -1  16   5        0.02        0.00      0.93 o 
   0  16   5       16.81       13.42      1.37 o 
   1  16   5      169.18      173.66      4.53 o 
   2  16   5       21.44       15.21      1.55 o 
   3  16   5        1.11        0.95      1.44 o 
   4  16   5       47.24       50.48      2.71 o 
   5  16   5        0.20        0.88      1.66 o 
   6  16   5        2.72        1.88      1.72 o 
  -8  17   5        2.85        4.52      2.08 o 
  -7  17   5        7.30       10.29      2.08 o 
  -6  17   5       16.84       17.21      2.16 o 
  -5  17   5      397.12      399.90      9.25 o 
  -4  17   5       36.86       32.66      2.06 o 
  -3  17   5       59.85       56.73      2.22 o 
  -2  17   5       15.58       15.04      1.31 o 
  -1  17   5        2.03        0.90      1.02 o 
   0  17   5       54.60       51.82      2.20 o 
   1  17   5      176.93      160.27      4.31 o 
   2  17   5      403.85      387.36      9.68 o 
   3  17   5       16.07       18.97      1.89 o 
   4  17   5        3.01        1.83      1.65 o 
   5  17   5        0.08        1.84      1.71 o 
  -8  18   5       11.21        8.74      2.22 o 
  -7  18   5       48.98       53.22      3.16 o 
  -6  18   5        3.74        4.13      1.92 o 
  -5  18   5       29.49       29.51      2.29 o 
  -4  18   5       12.42       10.65      1.64 o 
  -3  18   5        8.96        6.07      1.39 o 
  -2  18   5        1.46        0.00      1.04 o 
  -1  18   5       49.32       55.38      2.47 o 
   0  18   5       50.48       50.35      2.17 o 
   1  18   5       48.24       44.27      2.14 o 
   2  18   5      396.97      392.27      8.89 o 
   3  18   5        0.00        1.49      1.54 o 
   4  18   5       52.34       57.51      2.95 o 
   5  18   5        1.34        0.61      2.66 o 
  -7  19   5        0.33        0.72      2.17 o 
  -6  19   5       24.56       26.72      2.49 o 
  -5  19   5        0.57        0.00      1.58 o 
  -4  19   5       18.15       16.53      1.87 o 
  -3  19   5       96.01       88.01      3.45 o 
  -2  19   5       19.49       18.48      1.57 o 
  -1  19   5      192.02      193.65      4.98 o 
   0  19   5      143.87      146.06      4.85 o 
   1  19   5       54.78       48.62      2.36 o 
   2  19   5       17.26       16.17      1.72 o 
   3  19   5       34.99       36.15      2.63 o 
   4  19   5        0.73        1.57      1.80 o 
  -7  20   5        0.12        1.17      2.09 o 
  -6  20   5       26.55       30.22      2.68 o 
  -5  20   5       97.09      108.57      4.07 o 
  -4  20   5      145.15      134.93      4.56 o 
  -3  20   5        0.39        0.00      1.44 o 
  -2  20   5        1.10        0.00      1.19 o 
  -1  20   5       32.30       33.33      2.10 o 
   0  20   5       50.54       52.65      2.60 o 
   1  20   5       90.59       70.55      3.10 o 
   2  20   5       26.87       34.08      2.30 o 
   3  20   5       20.11       30.61      2.57 o 
   4  20   5       12.89       13.59      2.18 o 
  -6  21   5        7.42        8.73      2.29 o 
  -5  21   5       66.68       74.53      3.44 o 
  -4  21   5      122.90      114.06      4.18 o 
  -3  21   5      129.29      127.98      4.42 o 
  -2  21   5       19.35       16.19      1.78 o 
  -1  21   5        0.89        0.01      1.38 o 
   0  21   5      116.42      119.33      4.84 o 
   1  21   5       40.53       47.37      2.57 o 
   2  21   5       31.38       29.03      2.18 o 
   3  21   5       57.39       56.30      3.27 o 
  -6  22   5        0.94        3.74      2.18 o 
  -5  22   5        4.71        8.31      1.90 o 
  -4  22   5       16.41       14.79      1.97 o 
  -3  22   5       22.73       26.09      2.64 o 
  -2  22   5       65.75       80.95      3.22 o 
  -1  22   5        6.91        6.94      1.73 o 
   0  22   5      115.77      125.02      4.25 o 
   1  22   5        4.35        5.08      1.64 o 
   2  22   5       15.58       18.47      2.03 o 
   3  22   5       11.23        9.69      2.44 o 
  -5  23   5        2.10        4.52      2.24 o 
  -4  23   5        7.13        3.91      1.86 o 
  -3  23   5        0.16        0.00      1.67 o 
  -2  23   5       27.38       30.83      2.34 o 
  -1  23   5       55.25       62.89      5.72 o 
   0  23   5       16.07       16.49      1.92 o 
   1  23   5        3.54        4.04      1.58 o 
   2  23   5       17.39       17.31      2.10 o 
  -3  24   5        6.54        7.01      1.97 o 
  -2  24   5       12.44       12.16      1.97 o 
  -1  24   5        1.20        0.89      1.92 o 
   0  24   5        4.18        1.54      1.84 o 
 -11   0   6       61.45       71.64      7.78 o 
 -10   0   6       11.43       15.37      8.27 o 
  -9   0   6        0.16        7.01      4.38 o 
  -8   0   6       56.36       61.81      9.30 o 
  -7   0   6      123.49      112.92      4.99 o 
  -6   0   6      253.23      259.63      7.45 o 
  -5   0   6      435.98      423.87     10.31 o 
  -4   0   6      254.03      253.67      7.20 o 
  -3   0   6      164.00      158.15      3.42 o 
  -2   0   6      460.88      439.15     10.34 o 
  -1   0   6      248.55      301.02      8.83 o 
   0   0   6      296.93      309.67      8.34 o 
   1   0   6       39.56       45.19      2.46 o 
   2   0   6      759.38      745.84     27.29 o 
   3   0   6       26.40       24.82      2.36 o 
   4   0   6      150.87      200.17      7.47 o 
   5   0   6        3.26        6.20      3.96 o 
   6   0   6        9.06        9.11      2.93 o 
   7   0   6       10.98        9.11      2.54 o 
 -11   1   6       11.96       23.82      4.18 o 
 -10   1   6        5.78        0.00      3.28 o 
  -9   1   6       19.78       21.54      3.50 o 
  -8   1   6        0.70        7.44      2.36 o 
  -7   1   6        6.90       12.32      2.26 o 
  -6   1   6       87.18       80.83      2.75 o 
  -5   1   6      541.78      539.04      9.59 o 
  -4   1   6      383.11      389.18      7.45 o 
  -3   1   6      142.39      158.18      2.62 o 
  -2   1   6      125.69      154.22      3.45 o 
  -1   1   6      208.36      212.48      4.83 o 
   0   1   6      316.03      350.09      6.56 o 
   1   1   6       19.91       20.67      1.65 o 
   2   1   6        6.07        9.99      2.41 o 
   3   1   6       11.54       16.34      2.14 o 
   4   1   6     1191.08     1188.37     27.15 o 
   5   1   6      326.66      333.56      8.64 o 
   6   1   6      127.04      143.20      4.85 o 
   7   1   6       22.49       21.74      2.27 o 
 -11   2   6        5.69        9.10      3.90 o 
 -10   2   6        5.28        5.83      3.36 o 
  -9   2   6       30.14       19.26      3.28 o 
  -8   2   6      146.46      137.89      8.10 o 
  -7   2   6       10.51       11.19      1.63 o 
  -6   2   6      265.87      252.68      5.17 o 
  -5   2   6       84.04       82.11      3.28 o 
  -4   2   6      163.58      163.95      3.21 o 
  -3   2   6       82.79       84.24      1.92 o 
  -2   2   6      203.47      243.43      4.05 o 
  -1   2   6       11.68       10.26      1.09 o 
   0   2   6      225.75      275.81      7.29 o 
   1   2   6        4.50        5.45      2.03 o 
   2   2   6       54.34       57.65      3.03 o 
   3   2   6      342.76      335.13      9.23 o 
   4   2   6       57.70       57.78     12.75 o 
   5   2   6       46.10       49.79      2.90 o 
   6   2   6        0.68        3.20      2.61 o 
   7   2   6        6.53        7.96      1.81 o 
 -11   3   6        7.29        9.38      3.80 o 
 -10   3   6       21.36       14.28      3.55 o 
  -9   3   6       80.07       64.10      4.64 o 
  -8   3   6       46.53       42.66      2.65 o 
  -7   3   6       42.07       37.69      2.41 o 
  -6   3   6       37.08       36.37      2.24 o 
  -5   3   6      686.55      662.79     12.62 o 
  -4   3   6        0.13        0.00      0.73 o 
  -3   3   6       16.49       18.72      0.80 o 
  -2   3   6      252.52      260.48      4.06 o 
  -1   3   6      930.89      945.23     15.78 o 
   0   3   6      154.26      140.67      4.59 o 
   1   3   6      209.88      227.84      5.29 o 
   2   3   6        5.66       13.89      1.79 o 
   3   3   6     1060.93     1117.54     28.07 o 
   4   3   6       12.62       17.83      6.31 o 
   5   3   6      109.11      124.17      4.34 o 
   6   3   6       20.11       20.97      2.07 o 
   7   3   6        0.12        0.00      1.67 o 
 -11   4   6        5.85        3.91      3.80 o 
 -10   4   6       27.15       32.46      3.98 o 
  -9   4   6        0.86        4.31      1.90 o 
  -8   4   6       59.91       53.63      3.02 o 
  -7   4   6       41.06       34.15      2.38 o 
  -6   4   6       36.71       35.76      1.72 o 
  -5   4   6      136.27      113.27      2.82 o 
  -4   4   6        1.48        0.75      0.75 o 
  -3   4   6       23.57       21.95      1.00 o 
  -2   4   6       97.51       92.08      1.82 o 
  -1   4   6      148.61      163.66      3.78 o 
   0   4   6      127.83      147.45      3.56 o 
   1   4   6       18.18       30.22      3.53 o 
   2   4   6      172.77      171.80      4.76 o 
   3   4   6      200.33      356.94     17.74 o 
   4   4   6        3.53        3.79      1.47 o 
   5   4   6      137.11      133.78      4.81 o 
   6   4   6        0.35        0.00      1.42 o 
   7   4   6       11.33       10.14      2.01 o 
 -11   5   6        2.14        0.00      3.69 o 
 -10   5   6        0.01        2.66      3.26 o 
  -9   5   6        5.55        5.10      1.96 o 
  -8   5   6        4.22        3.06      1.77 o 
  -7   5   6        0.01        0.57      1.70 o 
  -6   5   6        1.12        0.00      1.46 o 
  -5   5   6       21.11       22.83      1.19 o 
  -4   5   6        4.33        6.93      0.58 o 
  -3   5   6      107.46      103.80      2.12 o 
  -2   5   6       44.80       46.84      1.74 o 
  -1   5   6       19.22       16.60      1.05 o 
   0   5   6      154.75      163.09      4.13 o 
   1   5   6       10.24        8.02      1.01 o 
   2   5   6       22.00       25.31      3.38 o 
   3   5   6      121.79      182.82      9.45 o 
   4   5   6       69.34       69.46      3.24 o 
   5   5   6       76.86       89.98      8.85 o 
   6   5   6        7.80        4.34      1.69 o 
   7   5   6       19.33       24.17      2.45 o 
 -10   6   6        9.07        8.14      3.37 o 
  -9   6   6        4.07        5.33      1.91 o 
  -8   6   6        8.74        9.85      1.84 o 
  -7   6   6       45.00       40.71      1.96 o 
  -6   6   6       24.69       23.88      1.49 o 
  -5   6   6       38.29       42.37      1.80 o 
  -4   6   6       56.88       47.63      1.66 o 
  -3   6   6      221.61      217.17      3.95 o 
  -2   6   6       11.26       10.96      0.64 o 
  -1   6   6        5.12        6.40      0.76 o 
   0   6   6      113.04      109.46      3.35 o 
   1   6   6      304.53      285.83      5.61 o 
   2   6   6      221.63      226.15      6.07 o 
   3   6   6       30.12       25.32      2.16 o 
   4   6   6        7.93        7.48      1.71 o 
   5   6   6        2.32        0.68      1.40 o 
   6   6   6        1.40        1.21      1.79 o 
   7   6   6       36.06       47.19      3.10 o 
 -10   7   6        0.47        6.17      3.30 o 
  -9   7   6       29.18       30.30      2.46 o 
  -8   7   6       55.42       45.22      2.91 o 
  -7   7   6       33.56       27.04      1.78 o 
  -6   7   6      386.02      335.26      7.45 o 
  -5   7   6      321.89      291.39      6.81 o 
  -4   7   6      134.39      133.40      3.08 o 
  -3   7   6       44.21       47.42      1.35 o 
  -2   7   6       26.06       22.32      0.96 o 
  -1   7   6       15.44       13.48      0.87 o 
   0   7   6     1166.00     1199.57     26.55 o 
   1   7   6      484.77      473.66      8.87 o 
   2   7   6        0.78        3.92      1.41 o 
   3   7   6       87.85      100.29      4.06 o 
   4   7   6       13.46        8.94      2.23 o 
   5   7   6       12.50       10.33      1.89 o 
   6   7   6       10.13        8.99      1.89 o 
   7   7   6       24.48       23.06      2.34 o 
 -10   8   6        1.64        1.98      2.73 o 
  -9   8   6        0.39        4.60      2.10 o 
  -8   8   6      181.41      174.31      5.56 o 
  -7   8   6        7.05        8.53      1.41 o 
  -6   8   6        6.15       10.30      1.44 o 
  -5   8   6     1198.52     1159.04     26.82 o 
  -4   8   6      137.03      142.18      3.33 o 
  -3   8   6      221.98      218.76      3.79 o 
  -2   8   6       71.27       67.40      1.86 o 
  -1   8   6      395.98      401.36      8.02 o 
   0   8   6       39.39       47.99      1.98 o 
   1   8   6       22.17       20.90      1.09 o 
   2   8   6       37.73       38.20      2.39 o 
   3   8   6        1.34        0.42      1.31 o 
   4   8   6       70.50       60.58      3.18 o 
   5   8   6      104.36       90.69      4.66 o 
   6   8   6       12.15        9.45      1.97 o 
   7   8   6        5.30        8.02      3.73 o 
 -10   9   6       28.59       27.25      2.67 o 
  -9   9   6       82.52       66.86      3.36 o 
  -8   9   6      100.66       93.77      3.90 o 
  -7   9   6        0.24        1.03      1.36 o 
  -6   9   6       68.74       72.39      3.05 o 
  -5   9   6        2.71        3.33      0.97 o 
  -4   9   6      567.72      541.20     10.63 o 
  -3   9   6        8.14        4.44      0.90 o 
  -2   9   6       19.23       21.94      1.13 o 
  -1   9   6        0.31        0.07      0.85 o 
   0   9   6       12.11        6.87      0.96 o 
   1   9   6        1.26        0.00      0.97 o 
   2   9   6      571.99      532.37     14.03 o 
   3   9   6       92.22       90.60      6.02 o 
   4   9   6       65.82       64.33      3.21 o 
   5   9   6       64.67       69.89      3.64 o 
   6   9   6        0.45        0.00      1.57 o 
   7   9   6        4.53        2.78      1.97 o 
 -10  10   6       18.62       19.25      2.74 o 
  -9  10   6        7.63        4.91      2.01 o 
  -8  10   6       99.69       87.51      3.75 o 
  -7  10   6       44.04       43.55      2.50 o 
  -6  10   6       63.56       67.65      3.00 o 
  -5  10   6      135.01      131.27      3.65 o 
  -4  10   6       10.63       10.53      1.00 o 
  -3  10   6       50.23       51.96      1.48 o 
  -2  10   6      168.87      164.05      3.69 o 
  -1  10   6       54.18       58.68      2.01 o 
   0  10   6        8.92       11.80      1.10 o 
   1  10   6        2.62        1.66      1.04 o 
   2  10   6      113.94      109.96      3.32 o 
   3  10   6        5.24        2.70      1.59 o 
   4  10   6        6.50        5.98      1.78 o 
   5  10   6       40.80       35.54      2.72 o 
   6  10   6        4.15        4.12      1.78 o 
 -10  11   6        0.75        2.91      2.42 o 
  -9  11   6        5.54        6.54      2.62 o 
  -8  11   6        5.64        3.33      2.18 o 
  -7  11   6        9.28       12.10      2.07 o 
  -6  11   6        0.00        0.00      1.48 o 
  -5  11   6       37.57       41.63      1.96 o 
  -4  11   6       15.55       13.09      1.32 o 
  -3  11   6       51.68       55.64      1.91 o 
  -2  11   6       75.48       74.63      2.32 o 
  -1  11   6       46.20       43.89      2.46 o 
   0  11   6        6.44        7.78      1.01 o 
   1  11   6      315.67      309.09      6.92 o 
   2  11   6       18.49       21.00      1.58 o 
   3  11   6      186.68      171.38      4.96 o 
   4  11   6       27.61       24.09      2.29 o 
   5  11   6        0.27        1.94      1.91 o 
   6  11   6        5.23       10.92      2.53 o 
  -9  12   6        9.15        5.90      2.38 o 
  -8  12   6        4.66        5.47      2.14 o 
  -7  12   6       54.36       60.84      3.05 o 
  -6  12   6       14.75       13.12      1.97 o 
  -5  12   6      193.54      189.04      4.82 o 
  -4  12   6      194.67      187.65      4.82 o 
  -3  12   6      390.60      383.20      7.88 o 
  -2  12   6       73.13       73.30      2.65 o 
  -1  12   6       42.27       43.35      2.59 o 
   0  12   6        0.44        1.20      0.99 o 
   1  12   6      143.70      129.46      3.61 o 
   2  12   6       11.20        8.93      1.41 o 
   3  12   6        2.35        2.32      1.59 o 
   4  12   6        9.65        6.70      1.59 o 
   5  12   6        3.71        1.98      1.90 o 
   6  12   6       36.24       33.18      3.31 o 
  -9  13   6        2.14        4.97      2.50 o 
  -8  13   6       73.83       69.59      4.19 o 
  -7  13   6      302.03      300.79      8.28 o 
  -6  13   6       93.90       92.63      3.70 o 
  -5  13   6       40.65       37.72      1.90 o 
  -4  13   6        0.00        0.00      1.13 o 
  -3  13   6        1.49        0.00      0.89 o 
  -2  13   6       32.57       30.21      1.95 o 
  -1  13   6      254.69      244.40      5.72 o 
   0  13   6        0.60        0.79      1.16 o 
   1  13   6        0.05        0.90      1.18 o 
   2  13   6        3.60        3.89      1.28 o 
   3  13   6       88.01       79.16      3.45 o 
   4  13   6        0.17        1.40      1.42 o 
   5  13   6       53.00       60.08      3.26 o 
   6  13   6        2.12        0.00      1.84 o 
  -9  14   6        0.15        0.00      2.31 o 
  -8  14   6        4.15       10.07      2.47 o 
  -7  14   6       41.37       44.27      2.79 o 
  -6  14   6       23.04       25.08      2.20 o 
  -5  14   6       10.20        6.52      1.40 o 
  -4  14   6        3.05        1.26      1.30 o 
  -3  14   6       15.36       11.16      1.23 o 
  -2  14   6        5.25        4.34      1.24 o 
  -1  14   6       63.37       63.43      2.36 o 
   0  14   6       37.65       32.40      1.97 o 
   1  14   6       69.00       75.17      3.51 o 
   2  14   6       23.58       21.21      1.80 o 
   3  14   6        0.00        0.00      1.37 o 
   4  14   6       37.27       34.74      2.46 o 
   5  14   6        1.35        0.32      1.78 o 
  -9  15   6        2.78        1.75      3.65 o 
  -8  15   6       21.40       21.79      2.85 o 
  -7  15   6       51.44       53.32      2.95 o 
  -6  15   6      180.90      179.67      6.12 o 
  -5  15   6       70.62       66.70      2.69 o 
  -4  15   6      100.03       99.31      3.36 o 
  -3  15   6        0.19        0.00      1.29 o 
  -2  15   6       62.71       55.89      2.90 o 
  -1  15   6       40.87       38.80      1.91 o 
   0  15   6      285.74      296.96      7.47 o 
   1  15   6      172.16      179.23      5.08 o 
   2  15   6      152.14      148.93      4.99 o 
   3  15   6      103.20      112.27      4.38 o 
   4  15   6       18.63       21.41      2.24 o 
   5  15   6       15.36       19.82      2.42 o 
  -8  16   6        0.07        2.34      2.37 o 
  -7  16   6        1.59        2.41      1.93 o 
  -6  16   6       50.76       50.63      2.91 o 
  -5  16   6       34.19       35.59      2.06 o 
  -4  16   6      188.69      171.10      4.75 o 
  -3  16   6        1.31        0.00      1.30 o 
  -2  16   6       74.40       68.97      2.73 o 
  -1  16   6       44.69       38.07      1.89 o 
   0  16   6       32.99       35.04      2.02 o 
   1  16   6        0.06        0.00      1.43 o 
   2  16   6       49.61       47.92      3.24 o 
   3  16   6        9.48        4.55      1.78 o 
   4  16   6       10.45        7.78      1.96 o 
   5  16   6       25.57       26.77      2.69 o 
  -8  17   6       17.68       22.05      3.06 o 
  -7  17   6       22.09       25.16      2.46 o 
  -6  17   6       54.52       56.01      4.98 o 
  -5  17   6       79.85       79.41      3.60 o 
  -4  17   6       21.55       21.70      1.91 o 
  -3  17   6       29.34       31.05      2.12 o 
  -2  17   6       43.81       40.57      2.11 o 
  -1  17   6        0.35        0.00      1.25 o 
   0  17   6       70.75       67.66      3.05 o 
   1  17   6       21.60       20.58      1.84 o 
   2  17   6       20.50       16.06      1.85 o 
   3  17   6       34.95       38.93      2.72 o 
   4  17   6       31.70       38.65      3.05 o 
  -7  18   6        1.10        2.80      1.92 o 
  -6  18   6        3.26        4.08      2.34 o 
  -5  18   6       16.95       13.55      1.99 o 
  -4  18   6       33.84       30.66      2.15 o 
  -3  18   6        1.20        0.00      1.38 o 
  -2  18   6        0.59        0.00      1.45 o 
  -1  18   6        1.52        0.60      1.25 o 
   0  18   6        0.09        1.00      1.43 o 
   1  18   6       20.41       22.15      1.93 o 
   2  18   6        3.57        8.40      1.65 o 
   3  18   6        9.15        7.97      1.98 o 
   4  18   6        0.80        0.00      1.82 o 
  -7  19   6       85.00       95.95      5.53 o 
  -6  19   6        1.44        0.00      1.94 o 
  -5  19   6      124.35      117.45      4.89 o 
  -4  19   6       42.21       49.82      2.71 o 
  -3  19   6        0.00        0.00      1.49 o 
  -2  19   6       37.75       39.87      3.10 o 
  -1  19   6       19.01       23.76      1.91 o 
   0  19   6        5.98        4.45      1.50 o 
   1  19   6       41.78       30.52      2.19 o 
   2  19   6       10.51       16.42      1.90 o 
   3  19   6        1.01        0.43      1.78 o 
  -6  20   6        9.30        8.65      2.13 o 
  -5  20   6       78.43       82.74      5.97 o 
  -4  20   6        1.72        0.00      1.69 o 
  -3  20   6       49.57       59.69      2.87 o 
  -2  20   6       13.60       14.41      1.76 o 
  -1  20   6       78.79       74.66      3.19 o 
   0  20   6       28.30       27.23      2.16 o 
   1  20   6       15.97       13.96      1.80 o 
   2  20   6       32.36       31.82      2.34 o 
   3  20   6        5.58        4.84      1.91 o 
  -6  21   6        0.37        0.00      2.07 o 
  -5  21   6        0.76        5.84      2.19 o 
  -4  21   6        0.18        0.00      1.58 o 
  -3  21   6        5.05        7.71      1.81 o 
  -2  21   6       46.21       55.30      3.39 o 
  -1  21   6       11.51        4.97      1.81 o 
   0  21   6        3.61        0.57      1.77 o 
   1  21   6        3.94        4.58      1.69 o 
   2  21   6        0.83        0.00      1.59 o 
  -5  22   6        7.84        7.82      2.27 o 
  -4  22   6       12.32       10.88      2.30 o 
  -3  22   6        4.25        5.64      1.79 o 
  -2  22   6        5.14        4.97      1.67 o 
  -1  22   6       26.46       21.03      2.38 o 
   0  22   6        6.34        5.29      1.67 o 
   1  22   6       31.89       46.41      2.97 o 
  -3  23   6        3.97        7.39      1.89 o 
  -2  23   6        0.25        2.81      1.94 o 
  -1  23   6       15.99       15.14      2.31 o 
   0  23   6       34.79       36.28      2.88 o 
 -10   1   7        0.20        0.00      3.24 o 
  -9   1   7        7.17        6.71      3.15 o 
  -8   1   7       25.00       29.58      3.38 o 
  -7   1   7      124.50      134.19      4.74 o 
  -6   1   7       40.50       69.31     14.06 o 
  -5   1   7     1247.71     1258.30     25.04 o 
  -4   1   7        0.25        0.91      0.72 o 
  -3   1   7        5.43        5.84      0.64 o 
  -2   1   7       18.95       19.57      0.77 o 
  -1   1   7       43.76       52.43      1.83 o 
   0   1   7        1.77        2.02      0.92 o 
   1   1   7        0.01        0.94      1.65 o 
   2   1   7      559.91      534.17     18.55 o 
   3   1   7      122.36      136.82      5.25 o 
   4   1   7       73.88       84.10      3.66 o 
   5   1   7        6.05        5.70      2.09 o 
   6   1   7        7.39        6.03      2.89 o 
 -10   2   7        3.48        5.71      3.88 o 
  -9   2   7       10.88        7.90      3.13 o 
  -8   2   7       72.74       77.52      4.66 o 
  -7   2   7       51.57       47.93      2.79 o 
  -6   2   7      509.40      467.53     12.10 o 
  -5   2   7      170.22      152.67      8.01 o 
  -4   2   7        0.45        1.26      1.20 o 
  -3   2   7        0.38        0.00      0.89 o 
  -2   2   7        0.56        0.80      0.81 o 
  -1   2   7      197.83      204.49      3.90 o 
   0   2   7        5.80        9.00      1.02 o 
   1   2   7        9.57        6.59      1.54 o 
   2   2   7      217.30      258.34     19.72 o 
   3   2   7      265.68      269.96      7.77 o 
   4   2   7        0.01        7.26      4.97 o 
   5   2   7       62.98       67.85      3.41 o 
   6   2   7        7.56        6.52      1.98 o 
 -10   3   7        3.16        1.60      3.28 o 
  -9   3   7        1.38        2.52      3.13 o 
  -8   3   7        8.93       11.41      3.68 o 
  -7   3   7       26.34       28.79      2.40 o 
  -6   3   7      121.22      113.68      3.92 o 
  -5   3   7       56.38       67.77      6.74 o 
  -4   3   7      398.74      364.71      6.54 o 
  -3   3   7      191.36      182.55      3.16 o 
  -2   3   7       75.20       73.51      1.90 o 
  -1   3   7       11.51       11.78      0.91 o 
   0   3   7       20.25       24.88      1.35 o 
   1   3   7       72.57       80.13      3.78 o 
   2   3   7      107.95      136.24      7.11 o 
   3   3   7        0.00       35.83      5.51 o 
   4   3   7      108.03      103.57      4.18 o 
   5   3   7       33.56       38.99      5.50 o 
   6   3   7       48.52       48.32      3.01 o 
 -10   4   7       23.70       31.95      4.21 o 
  -9   4   7        0.37        0.00      2.90 o 
  -8   4   7       16.12       11.47      1.99 o 
  -7   4   7        2.91        5.07      1.65 o 
  -6   4   7       35.17       34.71      2.20 o 
  -5   4   7      552.26      539.60     11.12 o 
  -4   4   7      157.52      144.84      2.96 o 
  -3   4   7      362.24      357.26      6.03 o 
  -2   4   7       25.90       26.28      0.97 o 
  -1   4   7       20.02       18.02      1.13 o 
   0   4   7       24.67       24.84      1.51 o 
   1   4   7       16.21       16.20      2.19 o 
   2   4   7      192.26      170.13      7.26 o 
   3   4   7       55.25       48.80      3.19 o 
   4   4   7        3.63       15.58      4.85 o 
   5   4   7       86.80       96.94      4.51 o 
   6   4   7       72.93       85.10      6.86 o 
 -10   5   7       42.50       40.37      5.26 o 
  -9   5   7       29.14       34.84      3.75 o 
  -8   5   7       31.55       22.50      2.22 o 
  -7   5   7      234.74      235.51      6.43 o 
  -6   5   7       31.59       34.48      2.17 o 
  -5   5   7      358.04      357.54      7.69 o 
  -4   5   7       25.82       27.84      1.73 o 
  -3   5   7        0.56        0.81      0.78 o 
  -2   5   7      313.57      303.88      5.43 o 
  -1   5   7      132.76      124.47      3.17 o 
   0   5   7        1.25        0.48      1.10 o 
   1   5   7      220.17      222.65      6.52 o 
   2   5   7       86.43       83.22      3.64 o 
   3   5   7       11.34       16.35      2.04 o 
   4   5   7      144.86      139.91      4.93 o 
   5   5   7       13.89       13.25      1.91 o 
   6   5   7        4.05       11.77      3.08 o 
 -10   6   7       15.79       21.94      3.85 o 
  -9   6   7       10.09       11.95      3.28 o 
  -8   6   7        7.05        3.61      1.80 o 
  -7   6   7       22.01       20.46      2.03 o 
  -6   6   7      750.54      751.39     17.00 o 
  -5   6   7      360.68      358.98      8.49 o 
  -4   6   7      927.65      873.34     18.35 o 
  -3   6   7      626.90      601.30      9.69 o 
  -2   6   7       20.61       19.21      0.89 o 
  -1   6   7        1.59        1.19      0.77 o 
   0   6   7        2.25        1.04      1.03 o 
   1   6   7        0.51        2.55      1.69 o 
   2   6   7      908.15      931.19     23.70 o 
   3   6   7      365.23      338.62     12.18 o 
   4   6   7        6.70        7.45      2.65 o 
   5   6   7        1.30        3.07      1.78 o 
   6   6   7        1.68        0.00      1.88 o 
 -10   7   7       65.27       63.07      5.12 o 
  -9   7   7       21.84       19.42      3.51 o 
  -8   7   7        8.98        6.29      2.02 o 
  -7   7   7        1.92        2.25      1.95 o 
  -6   7   7       46.90       44.85      2.27 o 
  -5   7   7       17.02       20.81      1.60 o 
  -4   7   7      237.56      226.18      4.87 o 
  -3   7   7       39.90       35.45      1.38 o 
  -2   7   7        0.73        2.45      1.05 o 
  -1   7   7        2.42        2.66      1.08 o 
   0   7   7        5.22        6.07      1.15 o 
   1   7   7      268.32      248.80      6.42 o 
   2   7   7        5.41        3.69      3.27 o 
   3   7   7      126.36      134.49      4.91 o 
   4   7   7        0.02        0.00      1.89 o 
   5   7   7       81.58       69.39      4.08 o 
   6   7   7       23.06       25.33      2.38 o 
 -10   8   7       71.91       73.65      5.51 o 
  -9   8   7        0.15        0.00      2.02 o 
  -8   8   7       19.50       21.09      2.37 o 
  -7   8   7       31.37       28.86      2.94 o 
  -6   8   7        6.99        2.02      1.53 o 
  -5   8   7        8.14        7.56      1.43 o 
  -4   8   7       34.60       34.20      1.37 o 
  -3   8   7        0.90        0.33      0.60 o 
  -2   8   7       55.51       58.15      2.02 o 
  -1   8   7        5.86        5.67      1.18 o 
   0   8   7      192.51      179.41      4.38 o 
   1   8   7       26.03       22.82      1.63 o 
   2   8   7       20.88       16.77      1.85 o 
   3   8   7       68.03       64.41      3.29 o 
   4   8   7        5.00        3.68      1.76 o 
   5   8   7        9.77       14.65      2.04 o 
   6   8   7       18.32       21.32      4.37 o 
 -10   9   7        0.00        0.00      4.28 o 
  -9   9   7        0.06        1.30      2.12 o 
  -8   9   7        0.97        0.00      1.97 o 
  -7   9   7       54.30       47.12      3.11 o 
  -6   9   7       64.79       58.12      2.73 o 
  -5   9   7       95.65       98.68      3.55 o 
  -4   9   7      170.92      160.98      3.78 o 
  -3   9   7      108.52      101.69      2.71 o 
  -2   9   7      245.89      245.13      6.07 o 
  -1   9   7      250.72      242.78      5.57 o 
   0   9   7       92.24       88.18      2.75 o 
   1   9   7      124.62      130.33      3.91 o 
   2   9   7       49.16       42.31      2.88 o 
   3   9   7       48.82       41.82      2.99 o 
   4   9   7        1.49        3.00      2.01 o 
   5   9   7        2.95        1.84      2.16 o 
   6   9   7        2.57        5.80      3.26 o 
  -9  10   7        3.63        3.61      2.17 o 
  -8  10   7        0.78        0.00      2.09 o 
  -7  10   7      212.82      197.34      6.66 o 
  -6  10   7       53.44       51.23      2.84 o 
  -5  10   7        8.63        7.91      1.44 o 
  -4  10   7      146.41      130.85      3.70 o 
  -3  10   7      262.28      253.52      5.49 o 
  -2  10   7     1203.77     1172.69     23.68 o 
  -1  10   7      129.04      127.17      3.47 o 
   0  10   7       24.94       25.09      1.65 o 
   1  10   7        6.18        6.93      1.28 o 
   2  10   7       11.10        7.72      2.00 o 
   3  10   7       16.19       13.24      2.80 o 
   4  10   7       40.03       33.85      4.65 o 
   5  10   7       21.09       21.47      3.12 o 
  -9  11   7       51.26       51.87      3.66 o 
  -8  11   7       24.08       24.18      2.57 o 
  -7  11   7       14.12       17.26      2.54 o 
  -6  11   7       95.49       88.09      4.05 o 
  -5  11   7      195.97      186.69      5.51 o 
  -4  11   7       63.94       59.45      2.35 o 
  -3  11   7      348.58      344.74      7.17 o 
  -2  11   7       54.34       54.11      2.11 o 
  -1  11   7      122.34      115.98      3.33 o 
   0  11   7       45.93       50.40      3.47 o 
   1  11   7      124.43      118.67      3.81 o 
   2  11   7       18.84       16.24      1.80 o 
   3  11   7        7.05        6.30      1.57 o 
   4  11   7        0.05        1.02      1.87 o 
   5  11   7       25.44       36.33      3.19 o 
  -9  12   7       22.15       17.51      2.80 o 
  -8  12   7       18.50       13.37      2.49 o 
  -7  12   7       74.57       71.43      4.08 o 
  -6  12   7       16.82       14.29      1.81 o 
  -5  12   7       98.32       92.84      3.59 o 
  -4  12   7      103.82      107.90      3.38 o 
  -3  12   7       34.90       39.35      1.98 o 
  -2  12   7      282.73      295.35      6.67 o 
  -1  12   7      324.65      343.31      7.65 o 
   0  12   7       41.31       43.41      2.14 o 
   1  12   7      221.00      206.12      5.59 o 
   2  12   7       25.84       21.68      2.04 o 
   3  12   7       17.06       18.92      2.07 o 
   4  12   7       36.23       40.60      2.62 o 
   5  12   7        1.03        2.14      1.92 o 
  -9  13   7       20.16       21.01      3.45 o 
  -8  13   7        3.50        3.55      2.17 o 
  -7  13   7       12.07       10.16      2.39 o 
  -6  13   7       39.67       38.37      2.56 o 
  -5  13   7       47.66       48.35      3.42 o 
  -4  13   7       35.75       37.69      1.94 o 
  -3  13   7        2.30        1.44      1.32 o 
  -2  13   7       81.18       84.30      4.11 o 
  -1  13   7      115.39      116.34      3.98 o 
   0  13   7      115.98      121.64      3.85 o 
   1  13   7      199.59      191.09      5.33 o 
   2  13   7        1.26        2.00      1.64 o 
   3  13   7        1.07        0.00      1.57 o 
   4  13   7        4.28        0.61      1.72 o 
   5  13   7        0.88        2.52      1.95 o 
  -8  14   7       20.08       17.72      2.85 o 
  -7  14   7       28.51       29.79      4.18 o 
  -6  14   7        0.01        0.37      1.79 o 
  -5  14   7       56.53       52.41      2.77 o 
  -4  14   7        2.28        0.00      1.30 o 
  -3  14   7        0.02        0.33      1.36 o 
  -2  14   7        0.33        1.59      1.37 o 
  -1  14   7       77.08       69.78      2.53 o 
   0  14   7        0.65        3.08      1.35 o 
   1  14   7        0.22        0.00      1.22 o 
   2  14   7       20.24       17.97      1.81 o 
   3  14   7       13.21       18.03      2.10 o 
   4  14   7        7.34       10.21      2.09 o 
  -8  15   7        0.33        1.71      2.69 o 
  -7  15   7        2.25        5.80      2.36 o 
  -6  15   7       34.89       39.74      2.62 o 
  -5  15   7        0.17        0.00      1.54 o 
  -4  15   7        9.03        8.09      1.77 o 
  -3  15   7        2.54        2.68      1.89 o 
  -2  15   7        0.26        0.32      1.11 o 
  -1  15   7        0.06        1.88      1.49 o 
   0  15   7      230.72      217.98      8.62 o 
   1  15   7       16.27       14.44      1.67 o 
   2  15   7        1.30        2.97      1.45 o 
   3  15   7        2.61        5.63      1.84 o 
   4  15   7        1.52        3.10      1.84 o 
  -8  16   7        2.00        0.50      2.30 o 
  -7  16   7       48.32       60.94      4.07 o 
  -6  16   7       34.30       39.81      4.43 o 
  -5  16   7        0.31        0.00      1.59 o 
  -4  16   7        2.91        1.24      1.73 o 
  -3  16   7      121.65      118.11      4.05 o 
  -2  16   7        1.03        0.75      1.37 o 
  -1  16   7       20.28       23.48      1.69 o 
   0  16   7       16.46       14.97      1.72 o 
   1  16   7        9.41       11.75      1.62 o 
   2  16   7       53.92       60.81      3.64 o 
   3  16   7       41.21       54.87      5.87 o 
  -7  17   7        2.23        0.58      2.31 o 
  -6  17   7        1.56        2.53      2.04 o 
  -5  17   7        6.25        3.93      1.78 o 
  -4  17   7        1.70        0.00      1.89 o 
  -3  17   7        0.53        3.60      2.08 o 
  -2  17   7       32.87       34.58      2.27 o 
  -1  17   7      116.89      125.21      3.77 o 
   0  17   7      110.04      102.96      4.34 o 
   1  17   7        0.74        0.00      1.47 o 
   2  17   7        5.03        5.12      2.14 o 
   3  17   7       14.21       18.17      2.27 o 
  -7  18   7       20.87       14.36      2.84 o 
  -6  18   7       25.80       28.42      2.58 o 
  -5  18   7        0.42        0.84      1.84 o 
  -4  18   7       14.04       12.92      2.09 o 
  -3  18   7        4.42        4.57      1.62 o 
  -2  18   7       16.61       18.50      1.97 o 
  -1  18   7       18.99       13.47      2.08 o 
   0  18   7        3.05        2.84      1.51 o 
   1  18   7        0.33        0.32      2.14 o 
   2  18   7        8.41        6.76      1.72 o 
  -6  19   7        0.94        2.87      1.94 o 
  -5  19   7        6.55        6.69      2.19 o 
  -4  19   7       12.01       14.96      2.22 o 
  -3  19   7       70.45       85.97      3.67 o 
  -2  19   7       25.90       26.74      2.08 o 
  -1  19   7        3.41        1.49      2.34 o 
   0  19   7       33.07       31.68      2.22 o 
   1  19   7       27.62       29.80      2.19 o 
   2  19   7        6.51        8.32      2.07 o 
  -5  20   7        4.88        5.73      2.19 o 
  -4  20   7        0.05        0.00      2.00 o 
  -3  20   7        8.51       10.92      1.99 o 
  -2  20   7        1.34        2.29      1.56 o 
  -1  20   7       13.08       18.06      2.24 o 
   0  20   7       16.36       22.99      2.50 o 
   1  20   7       35.82       46.24      3.42 o 
  -4  21   7        4.70        4.67      2.09 o 
  -3  21   7        2.13        4.66      1.81 o 
  -2  21   7        9.18        9.42      1.82 o 
  -1  21   7       12.97       20.17      4.82 o 
   0  21   7        0.67        0.47      2.49 o 
 -10   0   8       14.08        8.96      8.61 o 
  -9   0   8       22.08        5.17      8.27 o 
  -8   0   8       25.31       29.28      4.84 o 
  -7   0   8       29.25       38.06      8.10 o 
  -6   0   8      129.80      189.22      9.99 o 
  -5   0   8       12.48       16.15      2.32 o 
  -4   0   8      988.39      987.43     22.79 o 
  -3   0   8      239.99      254.84      6.65 o 
  -2   0   8       79.09       85.32      2.91 o 
  -1   0   8        0.68        1.94      1.41 o 
   0   0   8       63.73       61.67      5.17 o 
   1   0   8        1.49        0.34      2.07 o 
   2   0   8       71.79       89.92      6.55 o 
   3   0   8       56.85       58.22      5.86 o 
   4   0   8      127.21      113.69      8.27 o 
   5   0   8      210.48      252.87     14.47 o 
 -10   1   8        0.06        1.55      5.85 o 
  -9   1   8       20.16       10.32      4.46 o 
  -8   1   8       56.29       50.62      4.76 o 
  -7   1   8      445.13      433.21     13.48 o 
  -6   1   8      175.00      179.57      5.10 o 
  -5   1   8       59.28       68.60      2.34 o 
  -4   1   8      282.42      283.20      5.02 o 
  -3   1   8      779.44      768.61     13.37 o 
  -2   1   8        0.01        0.00      0.83 o 
  -1   1   8        1.15        1.62      0.89 o 
   0   1   8      108.03       96.06      4.08 o 
   1   1   8        2.58        0.00      1.46 o 
   2   1   8      173.17      170.75     13.09 o 
   3   1   8       27.13       29.95      3.10 o 
   4   1   8       15.33       15.45      2.55 o 
   5   1   8        0.35        4.31      2.19 o 
 -10   2   8        1.27        0.00      6.56 o 
  -9   2   8       19.71       24.83      5.04 o 
  -8   2   8        0.16        3.79      6.42 o 
  -7   2   8        4.64       12.17      2.74 o 
  -6   2   8      309.44      323.06      8.96 o 
  -5   2   8        2.49        4.78      1.29 o 
  -4   2   8        1.72       15.82      6.72 o 
  -3   2   8        0.31        3.79      3.10 o 
  -2   2   8        5.33        5.02      0.84 o 
  -1   2   8       15.78       15.41      1.23 o 
   0   2   8       74.27       57.09      2.93 o 
   1   2   8       84.55       80.62      5.86 o 
   2   2   8        7.41       11.89      1.84 o 
   3   2   8       75.51       81.19      5.68 o 
   4   2   8        2.52        2.96      2.41 o 
   5   2   8       36.65       39.42      3.38 o 
 -10   3   8       10.60       12.63      4.47 o 
  -9   3   8       26.11       22.35      4.41 o 
  -8   3   8       57.56       62.38      7.21 o 
  -7   3   8       17.98       28.28      4.27 o 
  -6   3   8       18.64       26.32      2.46 o 
  -5   3   8      184.84      173.39      5.51 o 
  -4   3   8       19.70       22.37      6.25 o 
  -3   3   8      163.16      175.00      4.41 o 
  -2   3   8       16.06       16.29      1.05 o 
  -1   3   8      154.81      145.18      3.72 o 
   0   3   8      137.82      141.64      4.62 o 
   1   3   8        1.71        2.12      1.57 o 
   2   3   8        3.55        3.13      1.78 o 
   3   3   8       81.03      100.95      4.60 o 
   4   3   8       23.59       24.65      3.13 o 
   5   3   8       30.80       35.24      2.83 o 
 -10   4   8        0.81        3.50      4.12 o 
  -9   4   8       15.20       11.41      3.37 o 
  -8   4   8       71.50       75.51      4.76 o 
  -7   4   8        0.68        5.47      1.88 o 
  -6   4   8       11.39       13.22      2.00 o 
  -5   4   8       23.31       26.70      2.29 o 
  -4   4   8        1.42        1.50      0.78 o 
  -3   4   8      401.72      381.53      6.95 o 
  -2   4   8      214.33      204.28      3.97 o 
  -1   4   8       68.33       57.59      1.97 o 
   0   4   8       30.57       33.02      2.10 o 
   1   4   8       26.43       29.68      2.42 o 
   2   4   8        1.40        1.44      1.98 o 
   3   4   8      116.12      111.39      5.95 o 
   4   4   8       24.84       28.82      2.79 o 
   5   4   8        0.00        2.66      2.38 o 
 -10   5   8        0.01        0.13      3.11 o 
  -9   5   8        5.78        9.72      3.28 o 
  -8   5   8        8.69        9.81      2.90 o 
  -7   5   8       71.00       66.42      4.26 o 
  -6   5   8      132.55      129.90      4.85 o 
  -5   5   8      180.76      176.39      5.66 o 
  -4   5   8       17.79       16.07      1.08 o 
  -3   5   8       16.11       19.45      1.06 o 
  -2   5   8       26.53       23.04      1.04 o 
  -1   5   8        1.45        0.00      0.94 o 
   0   5   8       28.00       30.15      1.98 o 
   1   5   8       54.03       49.23      3.03 o 
   2   5   8      201.39      216.83      7.66 o 
   3   5   8        9.39       11.41      2.12 o 
   4   5   8        4.75        4.39      1.87 o 
   5   5   8       12.99       14.98      2.31 o 
 -10   6   8        0.14        3.32      3.30 o 
  -9   6   8       11.53       12.90      4.57 o 
  -8   6   8        0.00        0.00      2.64 o 
  -7   6   8       63.75       63.62      3.42 o 
  -6   6   8      104.08      103.69      4.26 o 
  -5   6   8        1.96        3.21      2.61 o 
  -4   6   8       15.32       18.39      1.66 o 
  -3   6   8       14.23       14.03      0.94 o 
  -2   6   8        6.21        5.16      0.88 o 
  -1   6   8        6.31        6.64      1.21 o 
   0   6   8      136.34      116.41      4.09 o 
   1   6   8       44.28       38.09      2.63 o 
   2   6   8       26.42       29.65      3.01 o 
   3   6   8       25.54       25.30      3.62 o 
   4   6   8        6.27        2.92      1.79 o 
   5   6   8       28.94       29.84      2.73 o 
  -9   7   8        0.52        1.57      3.13 o 
  -8   7   8        5.00        6.57      2.87 o 
  -7   7   8      178.80      175.82      6.04 o 
  -6   7   8        1.33        2.48      1.86 o 
  -5   7   8       69.17       69.77      2.79 o 
  -4   7   8      411.88      397.22      8.43 o 
  -3   7   8      874.02      840.48     15.18 o 
  -2   7   8      112.23      103.04      2.66 o 
  -1   7   8       45.62       41.83      1.79 o 
   0   7   8       41.99       40.08      2.59 o 
   1   7   8       62.10       66.87      4.18 o 
   2   7   8        7.53        3.22      1.79 o 
   3   7   8        3.14        2.12      2.34 o 
   4   7   8       42.67       49.84      5.87 o 
   5   7   8       28.63       41.24      3.14 o 
  -9   8   8        0.31        2.07      2.98 o 
  -8   8   8      111.63      115.98      5.16 o 
  -7   8   8       13.07       18.44      2.35 o 
  -6   8   8        7.48        3.54      1.81 o 
  -5   8   8       25.44       25.69      1.77 o 
  -4   8   8        0.01        0.37      1.26 o 
  -3   8   8       36.19       42.06      1.65 o 
  -2   8   8       39.29       33.36      1.62 o 
  -1   8   8       36.93       40.01      1.75 o 
   0   8   8      133.00      126.17      3.85 o 
   1   8   8        0.23        0.09      1.36 o 
   2   8   8       71.45       64.97      5.81 o 
   3   8   8       18.98       10.01      4.23 o 
   4   8   8       16.67       17.93      2.87 o 
   5   8   8        0.83        2.48      1.77 o 
  -9   9   8        0.84        1.04      3.11 o 
  -8   9   8       16.43       15.82      2.44 o 
  -7   9   8       61.04       51.72      3.28 o 
  -6   9   8        0.00        0.00      1.89 o 
  -5   9   8       13.85       17.33      1.80 o 
  -4   9   8        0.15        0.00      2.03 o 
  -3   9   8       25.01       25.51      1.39 o 
  -2   9   8       22.75       23.77      1.39 o 
  -1   9   8       29.77       35.01      1.80 o 
   0   9   8        0.27        0.00      1.21 o 
   1   9   8       75.04       68.54      2.73 o 
   2   9   8        0.87        4.85      2.12 o 
   3   9   8        3.72        4.24      2.08 o 
   4   9   8       29.70       27.81      2.97 o 
  -9  10   8        8.53       10.82      3.45 o 
  -8  10   8       20.15       13.64      2.50 o 
  -7  10   8        0.00        0.00      2.00 o 
  -6  10   8       22.82       22.78      2.54 o 
  -5  10   8        2.44        3.26      1.40 o 
  -4  10   8       33.44       35.42      2.27 o 
  -3  10   8        9.87        9.90      1.36 o 
  -2  10   8        2.09        0.62      0.94 o 
  -1  10   8       10.60       12.87      1.25 o 
   0  10   8       23.27       24.29      1.72 o 
   1  10   8       54.93       57.80      2.57 o 
   2  10   8       47.79       46.11      2.62 o 
   3  10   8        7.00        4.45      2.28 o 
   4  10   8        1.91        3.79      2.14 o 
  -9  11   8        8.66       10.72      3.32 o 
  -8  11   8       16.74       17.21      3.27 o 
  -7  11   8        8.55       17.16      2.41 o 
  -6  11   8        9.19       10.15      2.32 o 
  -5  11   8        2.61        2.78      1.48 o 
  -4  11   8        0.04        0.66      1.36 o 
  -3  11   8        7.02        7.01      1.36 o 
  -2  11   8        9.63       11.31      1.28 o 
  -1  11   8       52.57       51.26      2.12 o 
   0  11   8       11.73       14.27      1.90 o 
   1  11   8        0.26        0.00      1.25 o 
   2  11   8        4.28        3.78      1.55 o 
   3  11   8       51.00       75.32      3.56 o 
   4  11   8        2.57        3.93      2.22 o 
  -8  12   8        7.20        6.18      2.38 o 
  -7  12   8       47.30       50.98      4.48 o 
  -6  12   8        1.21        2.41      2.17 o 
  -5  12   8       49.56       49.29      3.10 o 
  -4  12   8        8.64       10.89      1.72 o 
  -3  12   8        2.54        2.45      1.37 o 
  -2  12   8       17.60       18.63      1.44 o 
  -1  12   8      107.60       96.19      3.08 o 
   0  12   8        6.27        4.86      1.30 o 
   1  12   8        0.70        3.50      1.44 o 
   2  12   8       29.46       33.02      2.41 o 
   3  12   8        2.43        3.48      1.68 o 
   4  12   8        0.11        1.32      2.02 o 
  -8  13   8        3.33        4.52      2.42 o 
  -7  13   8        6.05        4.89      2.37 o 
  -6  13   8       67.85       67.95      3.89 o 
  -5  13   8        2.06        0.63      1.55 o 
  -4  13   8        4.73        4.48      1.67 o 
  -3  13   8       87.28       77.77      3.60 o 
  -2  13   8        8.16        9.19      1.56 o 
  -1  13   8       26.43       24.23      2.20 o 
   0  13   8        0.02        0.00      1.29 o 
   1  13   8        2.53        0.42      1.35 o 
   2  13   8      128.93      142.25      6.76 o 
   3  13   8        0.00        0.00      1.70 o 
  -8  14   8        3.03        6.55      2.50 o 
  -7  14   8       10.40        3.98      2.52 o 
  -6  14   8       29.66       26.50      3.38 o 
  -5  14   8        0.08        0.00      2.28 o 
  -4  14   8      102.15      112.21      4.13 o 
  -3  14   8       40.08       50.14      2.94 o 
  -2  14   8      126.20      121.61      4.11 o 
  -1  14   8       26.91       26.79      1.73 o 
   0  14   8        7.80        8.40      1.50 o 
   1  14   8       42.77       47.41      2.50 o 
   2  14   8       41.70       47.82      2.92 o 
   3  14   8        8.36       12.71      2.09 o 
  -7  15   8        2.99        6.05      2.54 o 
  -6  15   8        0.18        0.06      2.27 o 
  -5  15   8        2.25        4.67      1.78 o 
  -4  15   8       33.57       37.60      2.69 o 
  -3  15   8      236.38      253.27      7.76 o 
  -2  15   8      260.81      265.40      7.08 o 
  -1  15   8       28.60       36.43      2.36 o 
   0  15   8        8.44        8.51      1.61 o 
   1  15   8       26.27       25.10      2.26 o 
   2  15   8        3.50        3.57      1.72 o 
  -7  16   8        2.44        1.79      2.44 o 
  -6  16   8       25.15       20.04      2.81 o 
  -5  16   8       16.03       18.51      2.17 o 
  -4  16   8       13.25       13.54      2.16 o 
  -3  16   8       14.38       15.03      2.60 o 
  -2  16   8       67.06       67.28      3.06 o 
  -1  16   8        3.86        4.50      1.77 o 
   0  16   8        0.06        0.00      1.36 o 
   1  16   8        7.68        6.00      1.62 o 
   2  16   8        8.72       11.45      2.09 o 
  -6  17   8        2.75        3.88      3.03 o 
  -5  17   8        9.76        9.46      2.11 o 
  -4  17   8        1.37        1.69      1.85 o 
  -3  17   8       16.88       15.17      2.00 o 
  -2  17   8        7.72        8.72      1.77 o 
  -1  17   8        4.27        3.71      1.91 o 
   0  17   8       25.85       26.95      2.66 o 
   1  17   8        3.23        3.25      1.54 o 
  -5  18   8       51.56       50.09      3.26 o 
  -4  18   8        2.37        2.36      1.95 o 
  -3  18   8        0.40        0.00      1.98 o 
  -2  18   8       14.27        9.50      1.69 o 
  -1  18   8        1.26        0.00      1.77 o 
   0  18   8       16.82       28.38      3.07 o 
   1  18   8        0.10        0.15      1.72 o 
  -4  19   8       22.69       20.74      2.46 o 
  -3  19   8        3.27        5.50      1.86 o 
  -2  19   8       11.53       15.32      2.13 o 
  -1  19   8        5.98        8.62      2.13 o 
   0  19   8        0.02        0.00      1.95 o 
  -9   1   9       45.35       59.61      7.91 o 
  -8   1   9       91.83       90.67      6.47 o 
  -7   1   9       73.57       73.79      6.92 o 
  -6   1   9        7.95        8.96      2.57 o 
  -5   1   9       61.30       60.26      3.10 o 
  -4   1   9        2.44        3.37      1.69 o 
  -3   1   9        4.48        4.49      1.05 o 
  -2   1   9       85.74       81.10      2.64 o 
  -1   1   9       59.47       61.00      2.42 o 
   0   1   9       59.08       54.40      3.38 o 
   1   1   9       58.28       66.98     10.51 o 
   2   1   9      136.75      141.97      8.79 o 
   3   1   9        5.90        7.29      2.30 o 
   4   1   9        0.85        0.81      2.06 o 
  -9   2   9        2.21        2.04      3.76 o 
  -8   2   9       36.91       44.26      4.85 o 
  -7   2   9       14.28       16.20      4.31 o 
  -6   2   9        1.52        4.05      2.36 o 
  -5   2   9        1.24        0.53      2.57 o 
  -4   2   9      184.25      177.18      4.38 o 
  -3   2   9      253.64      238.35      4.85 o 
  -2   2   9      230.75      221.33      5.26 o 
  -1   2   9        0.75        1.56      1.16 o 
   0   2   9        0.05        0.00      2.07 o 
   1   2   9       15.17       11.91      2.19 o 
   2   2   9        8.09       10.05      4.13 o 
   3   2   9        7.20        4.78      2.06 o 
   4   2   9        0.74        1.72      2.19 o 
  -9   3   9        0.02        6.61      3.94 o 
  -8   3   9       40.57       51.37      5.26 o 
  -7   3   9        2.51        8.52      3.76 o 
  -6   3   9        2.02        5.45      4.81 o 
  -5   3   9       46.39       50.18      2.92 o 
  -4   3   9      166.45      167.17      4.18 o 
  -3   3   9      111.26      111.51      2.63 o 
  -2   3   9       17.70       18.16      1.36 o 
  -1   3   9        3.17        1.71      1.21 o 
   0   3   9      180.47      169.24      6.12 o 
   1   3   9       78.02       72.35      5.86 o 
   2   3   9        0.09        1.47      1.81 o 
   3   3   9       14.62       13.44      2.44 o 
   4   3   9       22.39       35.64      7.75 o 
  -9   4   9        1.95        4.64      3.83 o 
  -8   4   9        0.12        0.00      3.51 o 
  -7   4   9      146.39      141.03      8.11 o 
  -6   4   9      128.63      115.68      4.69 o 
  -5   4   9        8.46        9.23      1.64 o 
  -4   4   9      224.18      234.63      5.54 o 
  -3   4   9       64.99       61.18      1.82 o 
  -2   4   9       55.73       53.26      2.38 o 
  -1   4   9       51.46       52.82      2.63 o 
   0   4   9       25.01       28.24      2.44 o 
   1   4   9       82.58       76.15      4.00 o 
   2   4   9      147.07      148.55      5.85 o 
   3   4   9        6.76        3.61      1.87 o 
   4   4   9       10.33       14.54      2.37 o 
  -9   5   9        1.33        0.00      4.04 o 
  -8   5   9        0.37        1.13      3.36 o 
  -7   5   9        9.13        9.56      2.78 o 
  -6   5   9       81.71       79.67      3.77 o 
  -5   5   9        3.76        2.26      1.79 o 
  -4   5   9        0.51        2.69      1.62 o 
  -3   5   9      115.30      110.59      2.58 o 
  -2   5   9      150.70      155.91      4.01 o 
  -1   5   9       38.68       39.99      2.06 o 
   0   5   9      147.18      148.84      4.96 o 
   1   5   9       61.96       67.93      3.75 o 
   2   5   9       85.42       98.31      5.54 o 
   3   5   9       72.06       63.03      3.67 o 
   4   5   9       11.87       15.60      2.41 o 
  -9   6   9       16.07       20.46      4.64 o 
  -8   6   9        2.82        0.00      2.78 o 
  -7   6   9       86.35       85.10      4.94 o 
  -6   6   9        0.52        1.20      1.88 o 
  -5   6   9      117.63      108.78      4.34 o 
  -4   6   9        2.10        3.21      1.60 o 
  -3   6   9      113.55      114.50      3.10 o 
  -2   6   9       26.88       24.13      1.43 o 
  -1   6   9       15.80       13.64      1.32 o 
   0   6   9        2.39        5.16      1.84 o 
   1   6   9      213.64      185.38      6.78 o 
   2   6   9       76.61       89.56      4.51 o 
   3   6   9       48.00       50.58      3.80 o 
  -9   7   9        1.13        3.33      3.29 o 
  -8   7   9       32.42       42.47      7.29 o 
  -7   7   9       21.77       23.69      3.16 o 
  -6   7   9        3.97        8.11      2.07 o 
  -5   7   9       77.47       78.17      3.73 o 
  -4   7   9        2.36        2.67      1.52 o 
  -3   7   9        2.79        6.39      1.36 o 
  -2   7   9      125.04      115.46      3.25 o 
  -1   7   9       67.41       74.38      2.61 o 
   0   7   9        0.02        0.00      1.24 o 
   1   7   9      124.53      127.09      5.37 o 
   2   7   9        2.26        0.24      1.86 o 
   3   7   9        8.15        7.92      2.39 o 
  -8   8   9       50.85       42.23      4.02 o 
  -7   8   9       27.47       27.95      2.71 o 
  -6   8   9        5.41        2.55      1.98 o 
  -5   8   9        5.22        6.04      1.97 o 
  -4   8   9       40.05       48.22      2.87 o 
  -3   8   9      229.03      229.02      6.22 o 
  -2   8   9        3.63        2.06      1.08 o 
  -1   8   9       40.26       37.63      1.81 o 
   0   8   9       53.29       51.53      2.36 o 
   1   8   9       63.26       74.64      7.85 o 
   2   8   9        0.01        0.54      1.86 o 
   3   8   9        7.51        3.94      2.11 o 
  -8   9   9        0.01        0.00      2.82 o 
  -7   9   9       33.81       38.54      2.99 o 
  -6   9   9       32.78       30.08      2.72 o 
  -5   9   9        3.86        2.16      1.90 o 
  -4   9   9      173.27      185.03      7.23 o 
  -3   9   9        5.44        5.98      1.48 o 
  -2   9   9        0.19        0.00      1.02 o 
  -1   9   9       80.66       85.02      2.82 o 
   0   9   9       20.88       20.15      1.75 o 
   1   9   9       34.99       35.23      2.34 o 
   2   9   9       30.70       26.43      2.67 o 
   3   9   9        6.41        5.15      2.29 o 
  -8  10   9       35.71       26.84      4.37 o 
  -7  10   9       37.06       44.41      3.17 o 
  -6  10   9        4.05        3.78      2.04 o 
  -5  10   9      117.54      120.47      4.85 o 
  -4  10   9        0.89        3.14      1.99 o 
  -3  10   9       69.55       79.72      3.28 o 
  -2  10   9       43.20       42.32      2.30 o 
  -1  10   9       12.87        9.60      2.05 o 
   0  10   9       54.35       53.12      3.14 o 
   1  10   9       28.28       34.52      2.17 o 
   2  10   9       10.50        5.32      1.74 o 
   3  10   9        0.06        0.78      2.82 o 
  -8  11   9       13.07       12.67      3.24 o 
  -7  11   9        8.25        8.47      2.60 o 
  -6  11   9        0.41        0.00      2.01 o 
  -5  11   9       12.79        8.90      2.49 o 
  -4  11   9       18.27       19.51      2.07 o 
  -3  11   9       73.09       80.47      5.18 o 
  -2  11   9       23.22       19.54      2.91 o 
  -1  11   9       53.66       50.98      2.23 o 
   0  11   9       42.48       48.29      2.45 o 
   1  11   9       60.24       49.35      3.06 o 
   2  11   9        0.12        0.00      1.58 o 
  -7  12   9        0.40        2.05      2.15 o 
  -6  12   9       36.76       45.47      3.43 o 
  -5  12   9        0.01        0.00      2.12 o 
  -4  12   9       14.96        9.45      2.23 o 
  -3  12   9      356.61      369.89      9.43 o 
  -2  12   9       11.81       15.43      2.13 o 
  -1  12   9       33.60       31.47      2.23 o 
   0  12   9        5.09        5.71      1.46 o 
   1  12   9        2.32        1.86      1.47 o 
   2  12   9        0.26        0.85      1.63 o 
  -7  13   9        0.94        0.00      2.28 o 
  -6  13   9        0.42        1.95      2.35 o 
  -5  13   9        0.01        0.00      2.15 o 
  -4  13   9       75.27       73.53      3.59 o 
  -3  13   9       53.34       48.01      2.64 o 
  -2  13   9        2.27        1.61      1.73 o 
  -1  13   9       72.96       69.83      3.46 o 
   0  13   9       90.24       97.00      3.58 o 
   1  13   9        0.18        0.76      1.87 o 
   2  13   9        1.71        1.33      1.69 o 
  -6  14   9       10.30       11.44      3.93 o 
  -5  14   9        9.32        6.47      2.63 o 
  -4  14   9        0.09        0.00      1.74 o 
  -3  14   9       57.87       55.58      2.96 o 
  -2  14   9       11.01       11.07      2.34 o 
  -1  14   9        0.02        0.00      1.70 o 
   0  14   9        9.39       10.29      1.69 o 
   1  14   9        0.95        3.28      1.78 o 
  -6  15   9        9.26        6.78      3.15 o 
  -5  15   9       41.48       37.68      3.69 o 
  -4  15   9        9.45       13.13      2.13 o 
  -3  15   9        6.06        3.51      1.73 o 
  -2  15   9        0.39        0.58      1.80 o 
  -1  15   9        0.87        3.23      1.75 o 
   0  15   9       14.24       10.83      2.16 o 
  -5  16   9        4.90        4.41      2.70 o 
  -4  16   9       56.56       51.33      3.24 o 
  -3  16   9       27.25       34.68      2.52 o 
  -2  16   9       32.23       25.53      2.52 o 
  -1  16   9        0.10        0.00      2.00 o 
   0  16   9        0.04        2.65      1.95 o 
  -4  17   9       31.25       28.62      2.80 o 
  -3  17   9        3.31        7.67      1.88 o 
  -2  17   9        1.51        0.62      1.68 o 
  -8   0  10       58.23       67.77     14.64 o 
  -7   0  10        8.64        7.97      5.17 o 
  -6   0  10        0.01        0.00      3.31 o 
  -5   0  10       11.39       16.54      4.48 o 
  -4   0  10      343.12      356.81     19.81 o 
  -3   0  10      418.03      432.90     16.57 o 
  -2   0  10        3.33        3.33      1.81 o 
  -1   0  10       72.35       61.67      5.51 o 
   0   0  10       18.34       16.54      3.10 o 
   1   0  10        6.95        4.13      2.76 o 
   2   0  10        0.11        0.00      2.41 o 
  -8   1  10        3.94        5.01      2.88 o 
  -7   1  10       31.88       24.77      3.34 o 
  -6   1  10        0.38        2.08      2.38 o 
  -5   1  10       13.28       15.27      5.86 o 
  -4   1  10       23.75       25.40      2.39 o 
  -3   1  10        2.09        2.07      1.17 o 
  -2   1  10       96.02       83.00      3.75 o 
  -1   1  10       76.33       74.55      3.47 o 
   0   1  10        1.55        0.00      1.71 o 
   1   1  10        0.00        0.00      1.57 o 
   2   1  10        0.17        0.00      1.81 o 
  -8   2  10       14.30       19.57      3.45 o 
  -7   2  10        0.00        0.00      2.61 o 
  -6   2  10        3.36        0.78      2.98 o 
  -5   2  10       20.39       17.98      2.38 o 
  -4   2  10        1.99        3.15      1.68 o 
  -3   2  10       31.55       35.68      2.48 o 
  -2   2  10        5.49        5.61      1.48 o 
  -1   2  10       12.01       12.58      3.62 o 
   0   2  10       28.10       29.66      2.68 o 
   1   2  10       24.17       29.35      2.79 o 
   2   2  10        0.05        0.00      1.95 o 
  -8   3  10       54.29       51.79      7.44 o 
  -7   3  10        5.91        6.32      3.23 o 
  -6   3  10       42.58       42.94      3.57 o 
  -5   3  10        9.61        6.72      2.92 o 
  -4   3  10        5.16        5.07      2.21 o 
  -3   3  10        3.32        1.84      1.43 o 
  -2   3  10        2.54        2.33      1.23 o 
  -1   3  10       24.35       30.10      2.45 o 
   0   3  10       11.96       15.16      3.10 o 
   1   3  10        2.84        1.03      1.71 o 
   2   3  10        6.68        6.20      2.19 o 
  -8   4  10       12.69       10.52      4.10 o 
  -7   4  10        4.36        6.42      3.50 o 
  -6   4  10        7.51        8.25      2.59 o 
  -5   4  10       54.78       52.86      3.55 o 
  -4   4  10       34.12       31.56      2.82 o 
  -3   4  10      222.20      202.72      7.42 o 
  -2   4  10      135.24      135.72      4.05 o 
  -1   4  10        5.78        5.11      1.73 o 
   0   4  10       24.18       28.29      2.92 o 
   1   4  10        0.65        0.00      1.71 o 
   2   4  10        0.59        0.86      2.24 o 
  -8   5  10       15.85       17.40      4.75 o 
  -7   5  10       22.05       29.45      4.16 o 
  -6   5  10       17.06       19.47      3.22 o 
  -5   5  10        0.21        1.78      2.99 o 
  -4   5  10       17.31       19.90      2.50 o 
  -3   5  10       37.91       40.82      4.10 o 
  -2   5  10       12.12       11.20      1.42 o 
  -1   5  10        2.30        0.36      1.35 o 
   0   5  10        4.23        4.33      2.41 o 
   1   5  10       11.42        8.27      2.76 o 
   2   5  10        2.40        2.97      1.90 o 
  -8   6  10       17.82       29.91      4.55 o 
  -7   6  10       13.20       15.81      3.84 o 
  -6   6  10        0.07        3.93      3.70 o 
  -5   6  10      102.81      111.67      6.73 o 
  -4   6  10       41.81       41.01      3.17 o 
  -3   6  10       30.18       39.08      3.17 o 
  -2   6  10       14.68       14.13      1.80 o 
  -1   6  10       27.69       24.54      2.04 o 
   0   6  10       59.40       64.72      3.38 o 
   1   6  10       25.31       25.80      2.57 o 
   2   6  10        7.62        6.99      2.08 o 
  -7   7  10       18.83       23.94      4.20 o 
  -6   7  10       41.65       48.75      5.71 o 
  -5   7  10       13.08       13.00      2.80 o 
  -4   7  10        1.27        2.12      2.14 o 
  -3   7  10       10.69        9.02      2.37 o 
  -2   7  10      185.53      182.05      5.85 o 
  -1   7  10       28.82       33.70      2.19 o 
   0   7  10       70.52       71.88      3.05 o 
   1   7  10       12.35       16.66      2.33 o 
  -7   8  10        0.02        2.17      3.55 o 
  -6   8  10        0.62        0.93      4.85 o 
  -5   8  10        4.01        6.20      2.76 o 
  -4   8  10        0.98        0.00      2.10 o 
  -3   8  10        4.79        2.54      2.23 o 
  -2   8  10      122.43      120.53      4.65 o 
  -1   8  10       32.76       27.74      2.39 o 
   0   8  10       29.06       34.55      2.10 o 
   1   8  10       16.46       17.93      1.97 o 
  -7   9  10       59.77       61.02      5.53 o 
  -6   9  10       35.00       37.77      4.03 o 
  -5   9  10        3.76        2.47      2.70 o 
  -4   9  10       84.31       95.23      5.10 o 
  -3   9  10        0.10        2.10      2.17 o 
  -2   9  10       26.15       29.87      2.20 o 
  -1   9  10        2.81        2.03      1.94 o 
   0   9  10       36.88       34.66      2.15 o 
   1   9  10       30.32       29.93      2.33 o 
  -6  10  10        5.62        9.53      3.07 o 
  -5  10  10       13.15       15.74      3.13 o 
  -4  10  10       47.74       49.14      3.31 o 
  -3  10  10        9.38        7.53      2.14 o 
  -2  10  10      179.50      180.58      5.55 o 
  -1  10  10       11.93       11.29      2.25 o 
   0  10  10        0.03        1.11      1.38 o 
   1  10  10        6.12       11.25      1.91 o 
  -6  11  10       79.34       85.59      6.87 o 
  -5  11  10        0.13        0.02      2.21 o 
  -4  11  10        0.85        1.55      2.08 o 
  -3  11  10      113.19      112.67      4.86 o 
  -2  11  10       19.29       28.32      2.20 o 
  -1  11  10        0.08        1.45      2.02 o 
   0  11  10        0.09        0.00      1.80 o 
  -5  12  10       33.78       35.96      3.36 o 
  -4  12  10        1.25        5.54      2.59 o 
  -3  12  10        3.94        4.84      2.15 o 
  -2  12  10       14.03        9.62      1.87 o 
  -1  12  10        0.24        0.00      1.96 o 
  -5  13  10       19.13       22.92      3.31 o 
  -4  13  10       86.90      104.50      4.94 o 
  -3  13  10       12.88       14.91      2.42 o 
  -2  13  10        0.66        3.77      1.77 o 
  -1  13  10       14.20       13.11      2.58 o 
  -3  14  10        6.29        4.17      2.20 o 
  -6   1  11        1.10        3.62      5.34 o 
  -5   1  11        3.10        0.00      2.29 o 
  -4   1  11        5.81       10.34      3.45 o 
  -3   1  11        0.15        2.07      2.76 o 
  -2   1  11       46.85       46.51      2.70 o 
  -1   1  11        5.47       13.72      2.24 o 
   0   1  11       19.02       27.44      2.68 o 
  -6   2  11       18.65       23.08      5.51 o 
  -5   2  11       17.45       18.73      3.96 o 
  -4   2  11       24.06       28.94      4.48 o 
  -3   2  11       12.74       18.48      3.62 o 
  -2   2  11        0.11        1.96      2.24 o 
  -1   2  11       24.44       19.98      4.31 o 
   0   2  11       69.20       62.18      4.26 o 
  -6   3  11       21.47       12.75      4.82 o 
  -5   3  11        0.46        4.65      5.68 o 
  -4   3  11       10.91       10.34      3.45 o 
  -3   3  11        0.05        0.00      2.15 o 
  -2   3  11        0.01        0.00      2.41 o 
  -1   3  11        2.50        0.34      2.41 o 
   0   3  11       69.59       83.50      5.51 o 
  -6   4  11       17.48       15.16      5.17 o 
  -5   4  11       19.49       19.22      3.38 o 
  -4   4  11       15.54       13.55      2.89 o 
  -3   4  11        2.43        0.00      3.62 o 
  -2   4  11        4.64        4.79      2.93 o 
  -1   4  11       16.98       20.54      2.38 o 
  -6   5  11        4.90        3.10      4.48 o 
  -5   5  11       57.37       66.44      5.20 o 
  -4   5  11       93.30       89.27      4.77 o 
  -3   5  11       72.11       78.04      5.23 o 
  -2   5  11       20.51       16.45      3.62 o 
  -1   5  11       15.96       18.08      3.23 o 
  -5   6  11       26.84       27.92      3.72 o 
  -4   6  11       38.10       43.45      3.50 o 
  -3   6  11       16.11       16.01      2.62 o 
  -2   6  11       13.02       14.26      3.04 o 
  -1   6  11       40.35       35.83      3.97 o 
  -5   7  11       76.34       77.59      6.89 o 
  -4   7  11       21.32       26.37      2.99 o 
  -3   7  11        5.62        3.60      2.43 o 
  -2   7  11       10.57       17.74      4.48 o 
  -1   7  11       47.57       46.21      4.61 o 
  -4   8  11       87.93       90.26      5.10 o 
  -3   8  11        6.40        6.46      3.19 o 
  -2   8  11        3.76        5.09      3.14 o 
                                                 
